# Supplementary material for: Genome-wide characterization and expression analysis of MYB transcription factors in Chrysanthemum nankingense
Source: BMC Plant Biol. 2023 Mar 14;23:140. doi: 10.1186/s12870-023-04137-7 (PMC10012607; doi:10.1186/s12870-023-04137-7)
Supplement: Supplementary file 1 — Additional file 1: Table S1. The isoelectric point, protein length, molecular weight, Exon numbers, scaffold No, and MYB-domain type of the members of CnMYB gene family. CnMYB genes were named according to the order of scaffold No. Table S2. Details of each of the 41 genes with CpG island: the 324 CnMYB genes were analyzed for CG-rich regions using “Methyl Primer Express V1.0” software. Table S3. List of R2R3-CnMYB genes expression in different tissues. Table S4. List of CnMYB (1R-MYB, 3R-MYB,4R-MYB, and atypical MYBs) genes expression in different tissues. Table S5. List of First trend’ CnMYB genes expression in different tissues. Table S6. List of Second trend’ CnMYB genes expression in different tissues. Table S7. List of Third trend’ CnMYB genes expression in different tissues. Table S8. List of main motif numbers in 51 stress-resistant candidate genes’ promoters. Table S9. List of the primers used for qRT-PCR and MSP alaysis in this study. [file 12870_2023_4137_MOESM1_ESM.xlsx]

## Sheet: Table S1
Table S1 The isoelectric point, protein length, molecular weight, Exon numbers, scaffold No , and MYB-domain type of the members of CnMYB gene family. CnMYB genes were named according to the order of scaffold No.
Number	Gene name	Accession number	pI	Protein length	MW(Da)	Extron numerber	Scaffold No	MYB-domain type
1	CnMYB1	CHR00029045	6.62	313	35561.8	2	utg10105_pilon_pilon	R2R3-MYB
2	CnMYB2	CHR00072520	5.68	366	42290.9	3	utg102010_pilon_pilon	Atypical MYB genes
3	CnMYB3	CHR00072519	8.8	273	30917.9	1	utg102010_pilon_pilon	3R-MYB
4	CnMYB4	CHR00072518	5.01	331	35609.8	2	utg102010_pilon_pilon	1R-MYB
5	CnMYB5	CHR00072517	6.8	360	40230.8	4	utg102010_pilon_pilon	3R-MYB
6	CnMYB6	CHR00047746	9.02	183	20900.8	6	utg104918_pilon_pilon	R2R3-MYB
7	CnMYB7	CHR00023794	9.68	477	53524.3	17	utg104985_pilon_pilon	1R-MYB
8	CnMYB8	CHR00045858	7.92	308	34974	3	utg10566_pilon_pilon	R2R3-MYB
9	CnMYB9	CHR00008056	10.15	340	36955.8	1	utg10590_pilon_pilon	R2R3-MYB
10	CnMYB10	CHR00064614	4.5	267	29516.5	1	utg110244_pilon_pilon	1R-MYB
11	CnMYB11	CHR00073625	8.93	208	23717.4	3	utg112697_pilon_pilon	R2R3-MYB
12	CnMYB12	CHR00021787	7.69	296	33469.8	3	utg11347_pilon_pilon	1R-MYB
13	CnMYB13	CHR00021788	8.49	294	33097.2	2	utg11347_pilon_pilon	1R-MYB
14	CnMYB14	CHR00021790	10.07	331	37672.6	3	utg11347_pilon_pilon	R2R3-MYB
15	CnMYB15	CHR00011270	6.9	286	31458.1	3	utg11511_pilon_pilon	1R-MYB
16	CnMYB16	CHR00001349	7.98	220	25644.5	3	utg11535_pilon_pilon	R2R3-MYB
17	CnMYB17	CHR00001359	7.34	260	29560.8	3	utg11535_pilon_pilon	R2R3-MYB
18	CnMYB18	CHR00001365	7.04	262	30145.5	3	utg11535_pilon_pilon	R2R3-MYB
19	CnMYB19	CHR00001367	6.79	297	33577.3	3	utg11535_pilon_pilon	R2R3-MYB
20	CnMYB20	CHR00082002	9.57	489	54438.1	8	utg118023_pilon_pilon	3R-MYB
21	CnMYB21	CHR00076401	6.52	253	28427.6	3	utg11963_pilon_pilon	R2R3-MYB
22	CnMYB22	CHR00005913	5.81	347	38106.6	2	utg12008_pilon_pilon	1R-MYB
23	CnMYB23	CHR00027609	9.82	338	38229.7	4	utg12023_pilon_pilon	1R-MYB
24	CnMYB24	CHR00063143	9.77	494	57116.4	7	utg12062_pilon_pilon	4R-MYB
25	CnMYB25	CHR00008195	9.27	500	53634.7	6	utg12177_pilon_pilon	1R-MYB
26	CnMYB26	CHR00036230	7.45	292	31974.9	5	utg12242_pilon_pilon	1R-MYB
27	CnMYB27	CHR00062995	8.56	281	31868.7	2	utg128002_pilon_pilon	R2R3-MYB
28	CnMYB28	CHR00020868	8.07	255	29590.1	3	utg1297_pilon_pilon	R2R3-MYB
29	CnMYB29	CHR00072895	7.85	264	30700.8	3	utg12986_pilon_pilon	R2R3-MYB
30	CnMYB30	CHR00025667	9.11	505	55803.7	8	utg1310_pilon_pilon	1R-MYB
31	CnMYB31	CHR00037781	6.79	299	33839.6	2	utg13121_pilon_pilon	1R-MYB
32	CnMYB32	CHR00025224	5.01	621	68910.3	6	utg13384_pilon_pilon	1R-MYB
33	CnMYB33	CHR00074354	8.07	262	29334.1	5	utg134286_pilon_pilon	1R-MYB
34	CnMYB34	CHR00049943	8.23	296	33185.2	3	utg13588_pilon_pilon	R2R3-MYB
35	CnMYB35	CHR00018134	8.87	198	22145.1	2	utg13772_pilon_pilon	1R-MYB
36	CnMYB36	CHR00018125	8.96	126	14132.6	2	utg13772_pilon_pilon	1R-MYB
37	CnMYB37	CHR00018127	8.84	226	25164.2	1	utg13772_pilon_pilon	R2R3-MYB
38	CnMYB38	CHR00091596	8.28	277	31447.1	2	utg13801_pilon_pilon	R2R3-MYB
39	CnMYB39	CHR00049750	10.61	137	16006	2	utg13881_pilon_pilon	R2R3-MYB
40	CnMYB40	CHR00018871	7.84	390	44421.9	6	utg14095_pilon_pilon	1R-MYB
41	CnMYB41	CHR00005963	6.28	601	65467.2	8	utg14203_pilon_pilon	1R-MYB
42	CnMYB42	CHR00061096	10.52	131	14921.3	4	utg14285_pilon_pilon	R2R3-MYB
43	CnMYB43	CHR00006301	7.98	349	39366.1	3	utg14627_pilon_pilon	R2R3-MYB
44	CnMYB44	CHR00077123	10.99	70	8034	1	utg331675_pilon_pilon	1R-MYB
45	CnMYB45	CHR00086639	7.07	557	62727.3	11	utg147276_pilon_pilon	1R-MYB
46	CnMYB46	CHR00015350	5.41	774	84912	9	utg14767_pilon_pilon	1R-MYB
47	CnMYB47	CHR00021332	6.63	277	31035.4	2	utg14818_pilon_pilon	R2R3-MYB
48	CnMYB48	CHR00059167	5.92	334	37655.9	3	utg14857_pilon_pilon	R2R3-MYB
49	CnMYB49	CHR00059170	5.91	326	36667.7	3	utg14857_pilon_pilon	R2R3-MYB
50	CnMYB50	CHR00041195	5.23	481	53949.9	7	utg14864_pilon_pilon	1R-MYB
51	CnMYB51	CHR00063530	8.76	242	28035.2	2	utg14904_pilon_pilon	1R-MYB
52	CnMYB52	CHR00011971	10.67	256	29530.4	3	utg14974_pilon_pilon	R2R3-MYB
53	CnMYB53	CHR00046138	9.54	240	28074	3	utg15028_pilon_pilon	R2R3-MYB
54	CnMYB54	CHR00003101	5.47	342	39087.6	3	utg15228_pilon_pilon	R2R3-MYB
55	CnMYB55	CHR00005400	4.58	342	39052.2	3	utg15553_pilon_pilon	R2R3-MYB
56	CnMYB56	CHR00091564	8.93	484	54323.9	5	utg156495_pilon_pilon	R2R3-MYB
57	CnMYB57	CHR00045816	9.72	299	33166.4	4	utg15784_pilon_pilon	R2R3-MYB
58	CnMYB58	CHR00013861	6.58	613	66988.4	6	utg16016_pilon_pilon	1R-MYB
59	CnMYB59	CHR00025364	8.29	564	63423.1	5	utg16448_pilon_pilon	1R-MYB
60	CnMYB60	CHR00017671	7.42	359	40005.8	7	utg16510_pilon_pilon	R2R3-MYB
61	CnMYB61	CHR00055250	6.79	343	36816.4	3	utg16663_pilon_pilon	1R-MYB
62	CnMYB62	CHR00062934	6.5	181	20098.7	3	utg16752_pilon_pilon	1R-MYB
63	CnMYB63	CHR00056189	7.12	304	34202	3	utg168041_pilon_pilon	R2R3-MYB
64	CnMYB64	CHR00052275	9.07	364	41417.1	3	utg16808_pilon_pilon	1R-MYB
65	CnMYB65	CHR00017567	5.17	264	30274.2	3	utg16899_pilon_pilon	R2R3-MYB
66	CnMYB66	CHR00012929	5.1	697	78403.4	12	utg16933_pilon_pilon	1R-MYB
67	CnMYB67	CHR00067133	10.17	209	24028.1	1	utg17034_pilon_pilon	1R-MYB
68	CnMYB68	CHR00071257	6.35	253	28586.7	3	utg171803_pilon_pilon	1R-MYB
69	CnMYB69	CHR00064347	6.8	1451	162554	13	utg17194_pilon_pilon	R2R3-MYB
70	CnMYB70	CHR00018256	7.11	338	38707.1	3	utg17218_pilon_pilon	R2R3-MYB
71	CnMYB71	CHR00018253	4.94	330	37305.1	3	utg17218_pilon_pilon	R2R3-MYB
72	CnMYB72	CHR00052720	6.18	332	37584.9	3	utg17338_pilon_pilon	R2R3-MYB
73	CnMYB73	CHR00012282	4.94	868	96594.2	10	utg17362_pilon_pilon	3R-MYB
74	CnMYB74	CHR00066827	6.77	456	51541.2	12	utg17533_pilon_pilon	R2R3-MYB
75	CnMYB75	CHR00034344	8.53	425	46181.3	7	utg17600_pilon_pilon	R2R3-MYB
76	CnMYB76	CHR00035457	8.24	281	32810.3	4	utg17862_pilon_pilon	R2R3-MYB
77	CnMYB77	CHR00088057	6.52	76	8691.4	3	utg17891_pilon_pilon	3R-MYB
78	CnMYB78	CHR00039490	10.48	114	13475.4	2	utg17965_pilon_pilon	1R-MYB
79	CnMYB79	CHR00059151	7.61	151	16889.5	5	utg18039_pilon_pilon	1R-MYB
80	CnMYB80	CHR00059157	10.3	166	18849	4	utg18039_pilon_pilon	1R-MYB
81	CnMYB81	CHR00006942	8.47	291	32145.7	2	utg18139_pilon_pilon	R2R3-MYB
82	CnMYB82	CHR00001990	5.78	295	33120.8	3	utg18538_pilon_pilon	R2R3-MYB
83	CnMYB83	CHR00001992	10.4	120	13852.9	3	utg18538_pilon_pilon	R2R3-MYB
84	CnMYB84	CHR00034961	9.96	294	32261.6	3	utg18616_pilon_pilon	1R-MYB
85	CnMYB85	CHR00032824	6.66	555	62347.6	13	utg18650_pilon_pilon	1R-MYB
86	CnMYB86	CHR00053308	7.54	416	46886	4	utg18695_pilon_pilon	R2R3-MYB
87	CnMYB87	CHR00053311	6.04	274	31144.6	4	utg18695_pilon_pilon	R2R3-MYB
88	CnMYB88	CHR00055390	8.47	314	35000	3	utg18770_pilon_pilon	R2R3-MYB
89	CnMYB89	CHR00032319	7.18	327	36554.7	6	utg18853_pilon_pilon	1R-MYB
90	CnMYB90	CHR00037043	7.15	326	36955.2	3	utg19007_pilon_pilon	R2R3-MYB
91	CnMYB91	CHR00005161	8.79	304	34539.7	3	utg19333_pilon_pilon	R2R3-MYB
92	CnMYB92	CHR00004810	9.48	250	28728.9	3	utg19363_pilon_pilon	1R-MYB
93	CnMYB93	CHR00078224	8.21	289	32338.3	3	utg195192_pilon_pilon	R2R3-MYB
94	CnMYB94	CHR00019755	4.08	205	23501.1	1	utg19599_pilon_pilon	1R-MYB
95	CnMYB95	CHR00010305	7.83	211	24315.8	2	utg19613_pilon_pilon	R2R3-MYB
96	CnMYB96	CHR00010312	10.47	87	10013.6	2	utg19613_pilon_pilon	1R-MYB
97	CnMYB97	CHR00010322	10.41	87	10125.6	2	utg19613_pilon_pilon	1R-MYB
98	CnMYB98	CHR00010318	10.36	131	15405.7	1	utg19613_pilon_pilon	1R-MYB
99	CnMYB99	CHR00010319	10.47	87	10043.6	2	utg19613_pilon_pilon	1R-MYB
100	CnMYB100	CHR00010315	10.59	88	10195.7	2	utg19613_pilon_pilon	1R-MYB
101	CnMYB101	CHR00092597	10.48	339	38562.2	4	utg19632_pilon_pilon	R2R3-MYB
102	CnMYB102	CHR00057593	4.68	256	29390.1	3	utg19687_pilon_pilon	R2R3-MYB
103	CnMYB103	CHR00060109	10.56	218	25479.1	2	utg19789_pilon_pilon	R2R3-MYB
104	CnMYB104	CHR00084210	9.19	404	44398	3	utg198947_pilon_pilon	R2R3-MYB
105	CnMYB105	CHR00007969	5.14	495	55982.6	3	utg2003_pilon_pilon	1R-MYB
106	CnMYB106	CHR00008635	5.44	247	28024.3	3	utg20090_pilon_pilon	R2R3-MYB
107	CnMYB107	CHR00052532	8.01	322	36879.1	5	utg20303_pilon_pilon	1R-MYB
108	CnMYB108	CHR00008784	9.64	312	35782.5	3	utg20444_pilon_pilon	R2R3-MYB
109	CnMYB109	CHR00019934	8.66	337	37510	10	utg20519_pilon_pilon	R2R3-MYB
110	CnMYB110	CHR00087297	7.89	224	26129.7	3	utg20573_pilon_pilon	R2R3-MYB
111	CnMYB111	CHR00090544	5.86	348	39608.5	3	utg207270_pilon_pilon	R2R3-MYB
112	CnMYB112	CHR00053622	11.51	78	9083.4	2	utg20768_pilon_pilon	1R-MYB
113	CnMYB113	CHR00057020	10.16	120	13143.8	2	utg20776_pilon_pilon	1R-MYB
114	CnMYB114	CHR00014937	6.88	187	21783.4	3	utg20939_pilon_pilon	1R-MYB
115	CnMYB115	CHR00035724	9	316	35408.1	7	utg2100_pilon_pilon	1R-MYB
116	CnMYB116	CHR00086732	7.96	260	29614	1	utg21078_pilon_pilon	R2R3-MYB
117	CnMYB117	CHR00086735	5.49	574	65630.7	3	utg21078_pilon_pilon	Atypical MYB genes
118	CnMYB118	CHR00086726	7.1	232	25813.8	1	utg21117_pilon_pilon	R2R3-MYB
119	CnMYB119	CHR00085333	8.83	80	9045.1	2	utg211489_pilon_pilon	1R-MYB
120	CnMYB120	CHR00018278	5.52	321	36385.7	5	utg21191_pilon_pilon	1R-MYB
121	CnMYB121	CHR00093098	9.69	102	11706.1	2	utg213366_pilon_pilon	1R-MYB
122	CnMYB122	CHR00093582	4.28	209	22921.9	2	utg215520_pilon_pilon	1R-MYB
123	CnMYB123	CHR00087125	9.05	218	24300.3	1	utg217916_pilon_pilon	R2R3-MYB
124	CnMYB124	CHR00058593	6.01	638	69218.4	7	utg21852_pilon_pilon	1R-MYB
125	CnMYB125	CHR00023333	7.6	342	38285.4	3	utg21905_pilon_pilon	R2R3-MYB
126	CnMYB126	CHR00019351	6.06	731	80710	6	utg21959_pilon_pilon	1R-MYB
127	CnMYB127	CHR00016897	10.31	175	19802.4	2	utg21967_pilon_pilon	R2R3-MYB
128	CnMYB128	CHR00093869	6.87	212	24129.8	3	utg220421_pilon_pilon	R2R3-MYB
129	CnMYB129	CHR00024479	9.21	182	20493.8	2	utg22087_pilon_pilon	1R-MYB
130	CnMYB130	CHR00021525	9.28	475	53218.5	7	utg22441_pilon_pilon	3R-MYB
131	CnMYB131	CHR00010701	9.43	173	20347.9	2	utg22656_pilon_pilon	R2R3-MYB
132	CnMYB132	CHR00088256	7.31	402	44584.2	6	utg22687_pilon_pilon	1R-MYB
133	CnMYB133	CHR00071829	10.26	127	14772	3	utg228471_pilon_pilon	R2R3-MYB
134	CnMYB134	CHR00079706	10.88	105	12104.2	2	utg22931_pilon_pilon	1R-MYB
135	CnMYB135	CHR00008565	7.76	328	37490.7	3	utg2307_pilon_pilon	R2R3-MYB
136	CnMYB136	CHR00037838	7.24	336	37284	7	utg23250_pilon_pilon	R2R3-MYB
137	CnMYB137	CHR00047261	7.43	287	31618.5	1	utg23303_pilon_pilon	R2R3-MYB
138	CnMYB138	CHR00025119	6.37	276	30435.9	6	utg2346_pilon_pilon	R2R3-MYB
139	CnMYB139	CHR00060274	5.69	210	24033.6	3	utg23463_pilon_pilon	1R-MYB
140	CnMYB140	CHR00065188	10.14	111	13059.9	3	utg234772_pilon_pilon	R2R3-MYB
141	CnMYB141	CHR00044387	8.06	334	37620.5	7	utg23487_pilon_pilon	1R-MYB
142	CnMYB142	CHR00071948	9.31	282	31608.3	8	utg23586_pilon_pilon	1R-MYB
143	CnMYB143	CHR00043601	7.61	262	29864.3	1	utg23675_pilon_pilon	R2R3-MYB
144	CnMYB144	CHR00043606	5.78	731	82850.4	6	utg23675_pilon_pilon	Atypical MYB genes
145	CnMYB145	CHR00067707	9.58	165	18996.7	3	utg23807_pilon_pilon	R2R3-MYB
146	CnMYB146	CHR00034034	9.07	254	28981.7	6	utg24248_pilon_pilon	R2R3-MYB
147	CnMYB147	CHR00070001	7.19	304	34266	3	utg243519_pilon_pilon	R2R3-MYB
148	CnMYB148	CHR00076011	6.51	252	28981	3	utg24779_pilon_pilon	R2R3-MYB
149	CnMYB149	CHR00062904	7.58	341	38639.4	3	utg24834_pilon_pilon	R2R3-MYB
150	CnMYB150	CHR00034862	6.84	354	39328.1	3	utg24836_pilon_pilon	R2R3-MYB
151	CnMYB151	CHR00027712	5.06	959	108750	4	utg24903_pilon_pilon	3R-MYB
152	CnMYB152	CHR00014737	7.81	248	26842.9	1	utg25370_pilon_pilon	R2R3-MYB
153	CnMYB153	CHR00089615	6.33	376	42999.8	7	utg254662_pilon_pilon	R2R3-MYB
154	CnMYB154	CHR00012438	10.59	246	28006.5	6	utg26075_pilon_pilon	1R-MYB
155	CnMYB155	CHR00023176	9.44	228	26955.5	3	utg26082_pilon_pilon	R2R3-MYB
156	CnMYB156	CHR00011867	5.15	410	45713.3	3	utg26127_pilon_pilon	R2R3-MYB
157	CnMYB157	CHR00036854	4.89	547	60627.3	3	utg26502_pilon_pilon	R2R3-MYB
158	CnMYB158	CHR00036855	9.1	98	10959.4	1	utg26502_pilon_pilon	1R-MYB
159	CnMYB159	CHR00021723	9.03	997	113414	12	utg26795_pilon_pilon	3R-MYB
160	CnMYB160	CHR00069507	9.13	74	8513.5	1	utg26946_pilon_pilon	1R-MYB
161	CnMYB161	CHR00019631	6.71	239	27592.6	3	utg26955_pilon_pilon	R2R3-MYB
162	CnMYB162	CHR00044208	6.19	329	37605.8	7	utg27286_pilon_pilon	3R-MYB
163	CnMYB163	CHR00044501	9.71	76	8575.9	2	utg27296_pilon_pilon	1R-MYB
164	CnMYB164	CHR00091088	6.11	370	41339.2	4	utg275783_pilon_pilon	R2R3-MYB
165	CnMYB165	CHR00086693	7.43	351	39267	2	utg27825_pilon_pilon	R2R3-MYB
166	CnMYB166	CHR00004122	6.84	262	30131.5	3	utg27838_pilon_pilon	R2R3-MYB
167	CnMYB167	CHR00011749	7.47	320	36355.6	3	utg27926_pilon_pilon	R2R3-MYB
168	CnMYB168	CHR00056482	7.66	230	26686.7	3	utg28047_pilon_pilon	R2R3-MYB
169	CnMYB169	CHR00014284	6.45	334	37735.9	3	utg28654_pilon_pilon	R2R3-MYB
170	CnMYB170	CHR00070044	9.62	237	27806.9	3	utg292970_pilon_pilon	R2R3-MYB
171	CnMYB171	CHR00079246	7.2	314	36068.8	3	utg294114_pilon_pilon	R2R3-MYB
172	CnMYB172	CHR00008333	5.78	272	30975.2	3	utg29551_pilon_pilon	R2R3-MYB
173	CnMYB173	CHR00072556	4.67	267	29072.3	8	utg20949_pilon_pilon	1R-MYB
174	CnMYB174	CHR00077014	10.54	87	10043.5	2	utg29784_pilon_pilon	1R-MYB
175	CnMYB175	CHR00034768	7.95	289	32193.2	3	utg30089_pilon_pilon	R2R3-MYB
176	CnMYB176	CHR00033668	5.36	377	43860.9	3	utg30180_pilon_pilon	R2R3-MYB
177	CnMYB177	CHR00061917	8.84	536	61188.3	2	utg30554_pilon_pilon	1R-MYB
178	CnMYB178	CHR00086463	5.57	1366	147918	4	utg30855_pilon_pilon	R2R3-MYB
179	CnMYB179	CHR00070550	4.98	102	11428	2	utg55437_pilon_pilon	1R-MYB
180	CnMYB180	CHR00030251	5.43	282	31776.3	2	utg31117_pilon_pilon	R2R3-MYB
181	CnMYB181	CHR00035253	9.45	263	29103.4	3	utg31307_pilon_pilon	1R-MYB
182	CnMYB182	CHR00038507	10.44	120	13921	3	utg31334_pilon_pilon	R2R3-MYB
183	CnMYB183	CHR00028825	8.89	227	25156.3	3	utg3150_pilon_pilon	R2R3-MYB
184	CnMYB184	CHR00026189	10.06	337	38291.4	3	utg31565_pilon_pilon	R2R3-MYB
185	CnMYB185	CHR00024444	7.32	423	48087.4	2	utg31669_pilon_pilon	R2R3-MYB
186	CnMYB186	CHR00063416	8.76	289	32773.8	3	utg31894_pilon_pilon	R2R3-MYB
187	CnMYB187	CHR00017984	5.56	316	36747.4	3	utg31919_pilon_pilon	R2R3-MYB
188	CnMYB188	CHR00005600	5.01	432	47725.6	7	utg31921_pilon_pilon	R2R3-MYB
189	CnMYB189	CHR00054303	10.24	218	25445.7	3	utg32142_pilon_pilon	1R-MYB
190	CnMYB190	CHR00051822	9.6	1003	114126	12	utg32595_pilon_pilon	3R-MYB
191	CnMYB191	CHR00038181	9	182	20474.2	5	utg32601_pilon_pilon	1R-MYB
192	CnMYB192	CHR00013972	10.21	257	28069.4		utg32646_pilon_pilon	1R-MYB
193	CnMYB193	CHR00029930	9.14	272	30492.1	4	utg32668_pilon_pilon	1R-MYB
194	CnMYB194	CHR00035711	8.07	413	46451.3	5	utg32789_pilon_pilon	R2R3-MYB
195	CnMYB195	CHR00047304	6.52	348	39321.2	5	utg33040_pilon_pilon	1R-MYB
196	CnMYB196	CHR00010466	10.47	104	12183.1	2	utg33884_pilon_pilon	1R-MYB
197	CnMYB197	CHR00078740	9.76	134	15593.2	4	utg34760_pilon_pilon	1R-MYB
198	CnMYB198	CHR00010378	8.46	305	34331.1	3	utg3492_pilon_pilon	R2R3-MYB
199	CnMYB199	CHR00010379	7.39	342	38427.4	3	utg3492_pilon_pilon	R2R3-MYB
200	CnMYB200	CHR00044081	8.42	669	77186.2	10	utg35097_pilon_pilon	4R-MYB
201	CnMYB201	CHR00087607	9.57	202	23007.7	2	utg362362_pilon_pilon	R2R3-MYB
202	CnMYB202	CHR00022387	6.43	288	31739.5	8	utg36371_pilon_pilon	R2R3-MYB
203	CnMYB203	CHR00062964	7.22	329	36897.2	3	utg36394_pilon_pilon	R2R3-MYB
204	CnMYB204	CHR00062967	6.76	329	36946.1	3	utg36394_pilon_pilon	R2R3-MYB
205	CnMYB205	CHR00032603	8.03	290	32680.8	3	utg36718_pilon_pilon	R2R3-MYB
206	CnMYB206	CHR00070852	9.51	224	25952.1	3	utg36945_pilon_pilon	R2R3-MYB
207	CnMYB207	CHR00056819	10.66	132	15817.1	3	utg37056_pilon_pilon	R2R3-MYB
208	CnMYB208	CHR00024300	4.93	350	39736	3	utg37137_pilon_pilon	R2R3-MYB
209	CnMYB209	CHR00024295	5.76	348	39859.4	3	utg37137_pilon_pilon	R2R3-MYB
210	CnMYB210	CHR00024298	4.85	350	39682.7	3	utg37137_pilon_pilon	R2R3-MYB
211	CnMYB211	CHR00065067	9.89	291	31821.6	3	utg37288_pilon_pilon	1R-MYB
212	CnMYB212	CHR00083685	11.11	169	19403.3	3	utg374179_pilon_pilon	R2R3-MYB
213	CnMYB213	CHR00087144	10.27	159	18618	3	utg374365_pilon_pilon	R2R3-MYB
214	CnMYB214	CHR00035021	10.26	601	67027.5	3	utg37907_pilon_pilon	1R-MYB
215	CnMYB215	CHR00063812	10.32	297	33989.7	3	utg389130_pilon_pilon	R2R3-MYB
216	CnMYB216	CHR00063115	6.73	385	42188.4	2	utg38929_pilon_pilon	R2R3-MYB
217	CnMYB217	CHR00047857	9.82	369	40704.3	6	utg39333_pilon_pilon	1R-MYB
218	CnMYB218	CHR00050268	10.67	208	23032.9	3	utg4126_pilon_pilon	R2R3-MYB
219	CnMYB219	CHR00069761	8.65	313	34269.7	1	utg42167_pilon_pilon	R2R3-MYB
220	CnMYB220	CHR00027541	4.65	386	45231.3	3	utg42224_pilon_pilon	R2R3-MYB
221	CnMYB221	CHR00024179	6.89	539	59305.3	6	utg42528_pilon_pilon	1R-MYB
222	CnMYB222	CHR00093143	7.64	237	26932.7	1	utg42960_pilon_pilon	R2R3-MYB
223	CnMYB223	CHR00001721	7.5	416	45335.1	5	utg430_pilon_pilon	1R-MYB
224	CnMYB224	CHR00039505	5.09	384	43074.5	7	utg43013_pilon_pilon	R2R3-MYB
225	CnMYB225	CHR00042303	10.18	289	32626.8	3	utg43342_pilon_pilon	R2R3-MYB
226	CnMYB226	CHR00078588	9.88	297	34095.6	2	utg43468_pilon_pilon	R2R3-MYB
227	CnMYB227	CHR00057460	10.11	258	30166	3	utg44101_pilon_pilon	R2R3-MYB
228	CnMYB228	CHR00054601	5.78	396	44991.8	3	utg44480_pilon_pilon	Atypical MYB genes
229	CnMYB229	CHR00088693	8.86	207	23319.9	3	utg44940_pilon_pilon	R2R3-MYB
230	CnMYB230	CHR00035914	9.61	83	9211.2	1	utg15896_pilon_pilon	1R-MYB
231	CnMYB231	CHR00078514	7	251	28423.4	3	utg46085_pilon_pilon	R2R3-MYB
232	CnMYB232	CHR00046130	6.42	250	28815	3	utg47136_pilon_pilon	R2R3-MYB
233	CnMYB233	CHR00074848	6.18	319	34751.5	1	utg47486_pilon_pilon	1R-MYB
234	CnMYB234	CHR00066230	5.7	328	36832.1	3	utg48969_pilon_pilon	1R-MYB
235	CnMYB235	CHR00001758	6.92	264	28865.7	2	utg4910_pilon_pilon	R2R3-MYB
236	CnMYB236	CHR00038873	5.7	285	31775.7	4	utg50025_pilon_pilon	R2R3-MYB
237	CnMYB237	CHR00040223	9.17	220	25844.6	2	utg50101_pilon_pilon	R2R3-MYB
238	CnMYB238	CHR00046965	9.66	243	28089.7	3	utg51177_pilon_pilon	R2R3-MYB
239	CnMYB239	CHR00040661	9.96	1108	124013	18	utg52377_pilon_pilon	1R-MYB
240	CnMYB240	CHR00043803	8.58	227	25441.2	1	utg52534_pilon_pilon	R2R3-MYB
241	CnMYB241	CHR00083459	6.24	225	24436.8	2	utg52897_pilon_pilon	1R-MYB
242	CnMYB242	CHR00024419	6.37	204	23309	2	utg53048_pilon_pilon	R2R3-MYB
243	CnMYB243	CHR00085317	5.75	521	58305.9	7	utg53202_pilon_pilon	1R-MYB
244	CnMYB244	CHR00074439	6.18	729	82031.2	13	utg5351_pilon_pilon	1R-MYB
245	CnMYB245	CHR00032616	6.98	295	32554.1	8	utg53580_pilon_pilon	1R-MYB
246	CnMYB246	CHR00042344	4.5	364	40220.9	7	utg54002_pilon_pilon	1R-MYB
247	CnMYB247	CHR00033812	6.07	533	60259.9	5	utg55852_pilon_pilon	1R-MYB
248	CnMYB248	CHR00090124	4.77	952	104366	9	utg57937_pilon_pilon	1R-MYB
249	CnMYB249	CHR00070270	8.9	243	27325.5	5	utg58777_pilon_pilon	1R-MYB
250	CnMYB250	CHR00070274	10.21	162	18075	4	utg58777_pilon_pilon	1R-MYB
251	CnMYB251	CHR00089537	9.55	218	25289.3	3	utg58837_pilon_pilon	R2R3-MYB
252	CnMYB252	CHR00053724	8.49	339	38647.3	3	utg58909_pilon_pilon	R2R3-MYB
253	CnMYB253	CHR00077928	9.89	454	51633.1	8	utg59474_pilon_pilon	1R-MYB
254	CnMYB254	CHR00073294	4.45	449	50192	6	utg59510_pilon_pilon	1R-MYB
255	CnMYB255	CHR00020686	6.52	284	31904.7	2	utg60075_pilon_pilon	R2R3-MYB
256	CnMYB256	CHR00075751	8.46	276	30327.1	7	utg6230_pilon_pilon	1R-MYB
257	CnMYB257	CHR00070371	6.59	410	46564	2	utg62602_pilon_pilon	Atypical MYB genes
258	CnMYB258	CHR00080365	6.24	315	35464.7	2	utg63262_pilon_pilon	R2R3-MYB
259	CnMYB259	CHR00033521	8.83	261	29050.6	7	utg63421_pilon_pilon	R2R3-MYB
260	CnMYB260	CHR00032714	6.62	280	30608.4	6	utg64254_pilon_pilon	R2R3-MYB
261	CnMYB261	CHR00075339	6.51	298	32939.2	2	utg6460_pilon_pilon	R2R3-MYB
262	CnMYB262	CHR00087993	9.03	185	21623.7	3	utg64657_pilon_pilon	R2R3-MYB
263	CnMYB263	CHR00061181	6.1	233	27211.1	4	utg65240_pilon_pilon	R2R3-MYB
264	CnMYB264	CHR00063589	6.18	330	37155.1	3	utg6540_pilon_pilon	R2R3-MYB
265	CnMYB265	CHR00081456	9.73	250	28005.4	2	utg65864_pilon_pilon	1R-MYB
266	CnMYB266	CHR00027225	5.83	343	38816	6	utg6657_pilon_pilon	1R-MYB
267	CnMYB267	CHR00084612	7.11	319	35439.6	6	utg66782_pilon_pilon	R2R3-MYB
268	CnMYB268	CHR00090313	5.38	190	22000.5	2	utg66841_pilon_pilon	1R-MYB
269	CnMYB269	CHR00000183	8.23	489	53183.5	7	utg6707_pilon_pilon	1R-MYB
270	CnMYB270	CHR00001628	6.28	583	63854.2	5	utg6830_pilon_pilon	1R-MYB
271	CnMYB271	CHR00061221	6.36	394	45577.3	8	utg6839_pilon_pilon	1R-MYB
272	CnMYB272	CHR00061220	9.01	361	42139.4	5	utg6839_pilon_pilon	1R-MYB
273	CnMYB273	CHR00042388	6.97	407	44618.5	5	utg68428_pilon_pilon	1R-MYB
274	CnMYB274	CHR00023377	4.59	251	28693.6	3	utg68505_pilon_pilon	R2R3-MYB
275	CnMYB275	CHR00023381	9.77	111	12832.7	3	utg68505_pilon_pilon	R2R3-MYB
276	CnMYB276	CHR00090117	6.78	250	28096.5	2	utg69164_pilon_pilon	R2R3-MYB
277	CnMYB277	CHR00073934	9.55	79	9156.1	1	utg69337_pilon_pilon	1R-MYB
278	CnMYB278	CHR00052083	8.49	247	29145.5	4	utg69674_pilon_pilon	R2R3-MYB
279	CnMYB279	CHR00077410	5.93	458	50884.8	3	utg69971_pilon_pilon	R2R3-MYB
280	CnMYB280	CHR00085294	9.45	80	8859.9	1	utg71616_pilon_pilon	1R-MYB
281	CnMYB281	CHR00064715	7.47	222	24724.5	1	utg71685_pilon_pilon	R2R3-MYB
282	CnMYB282	CHR00051405	6.04	348	39692.7	3	utg71878_pilon_pilon	R2R3-MYB
283	CnMYB283	CHR00030798	10.15	177	19807.7	2	utg72532_pilon_pilon	1R-MYB
284	CnMYB284	CHR00062990	7.17	336	37755.3	2	utg73181_pilon_pilon	R2R3-MYB
285	CnMYB285	CHR00054023	5.02	247	28856.2	3	utg74337_pilon_pilon	R2R3-MYB
286	CnMYB286	CHR00046101	6.84	325	36564.8	2	utg74441_pilon_pilon	R2R3-MYB
287	CnMYB287	CHR00081400	7.44	345	39017.7	3	utg76062_pilon_pilon	R2R3-MYB
288	CnMYB288	CHR00037475	8.22	296	34137	3	utg76796_pilon_pilon	R2R3-MYB
289	CnMYB289	CHR00054913	6.99	261	29786.2	3	utg76865_pilon_pilon	R2R3-MYB
290	CnMYB290	CHR00087889	7.11	172	19243.2	3	utg77755_pilon_pilon	R2R3-MYB
291	CnMYB291	CHR00058381	5.96	244	28274.6	3	utg7783_pilon_pilon	R2R3-MYB
292	CnMYB292	CHR00083258	6.58	358	41027.3	3	utg77923_pilon_pilon	R2R3-MYB
293	CnMYB293	CHR00034605	8.94	79	8750.7	1	utg78298_pilon_pilon	1R-MYB
294	CnMYB294	CHR00056575	7.7	131	15348.5	4	utg78456_pilon_pilon	3R-MYB
295	CnMYB295	CHR00016442	6.84	274	31379.9	3	utg7879_pilon_pilon	R2R3-MYB
296	CnMYB296	CHR00006771	7.57	362	40368.6	8	utg7888_pilon_pilon	R2R3-MYB
297	CnMYB297	CHR00015260	7.29	264	30153.8	3	utg8065_pilon_pilon	R2R3-MYB
298	CnMYB298	CHR00039356	9.8	180	21215.8	3	utg8112_pilon_pilon	R2R3-MYB
299	CnMYB299	CHR00004725	8.23	242	26334	3	utg8221_pilon_pilon	1R-MYB
300	CnMYB300	CHR00081926	7.83	339	37107.7	3	utg83144_pilon_pilon	R2R3-MYB
301	CnMYB301	CHR00015324	6.74	282	32441.3	3	utg853_pilon_pilon	1R-MYB
302	CnMYB302	CHR00022752	7.12	313	35523.8	2	utg8585_pilon_pilon	R2R3-MYB
303	CnMYB303	CHR00022758	6.7	464	53218	3	utg8585_pilon_pilon	R2R3-MYB
304	CnMYB304	CHR00078484	9.61	83	9211.2	1	utg61989_pilon_pilon	1R-MYB
305	CnMYB305	CHR00068560	8.23	231	25569.6	1	utg860_pilon_pilon	R2R3-MYB
306	CnMYB306	CHR00068559	8.15	225	25092.1	1	utg860_pilon_pilon	R2R3-MYB
307	CnMYB307	CHR00010437	6.62	307	34996.1	2	utg8658_pilon_pilon	R2R3-MYB
308	CnMYB308	CHR00078504	5.21	431	47658.7	7	utg86854_pilon_pilon	R2R3-MYB
309	CnMYB309	CHR00078553	8.95	266	29799.5	8	utg87199_pilon_pilon	1R-MYB
310	CnMYB310	CHR00077055	9.07	229	25945.2	5	utg88211_pilon_pilon	1R-MYB
311	CnMYB311	CHR00022662	6.07	379	42206	2	utg8987_pilon_pilon	R2R3-MYB
312	CnMYB312	CHR00077164	10.38	96	10846.3	4	utg90222_pilon_pilon	1R-MYB
313	CnMYB313	CHR00081516	5.16	105	12041.3	4	utg92335_pilon_pilon	R2R3-MYB
314	CnMYB314	CHR00062272	9.31	280	32412.3	3	utg92450_pilon_pilon	R2R3-MYB
315	CnMYB315	CHR00073056	7.5	250	28255.8	3	utg93649_pilon_pilon	R2R3-MYB
316	CnMYB316	CHR00073055	9.72	236	26680.1	3	utg93649_pilon_pilon	R2R3-MYB
317	CnMYB317	CHR00077348	8.59	311	34229.4	9	utg94634_pilon_pilon	1R-MYB
318	CnMYB318	CHR00086836	5.71	328	36576.6	6	utg94761_pilon_pilon	1R-MYB
319	CnMYB319	CHR00047689	8.51	513	57185.5	7	utg9660_pilon_pilon	3R-MYB
320	CnMYB320	CHR00014011	8.11	513	57672	6	utg9692_pilon_pilon	1R-MYB
321	CnMYB321	CHR00015981	7.42	163	19024.5	4	utg9801_pilon_pilon	1R-MYB
322	CnMYB322	CHR00015985	7.56	267	30753.5	3	utg9801_pilon_pilon	R2R3-MYB
323	CnMYB323	CHR00015986	8.13	254	28797.9	3	utg9801_pilon_pilon	R2R3-MYB
324	CnMYB324	CHR00083714	8.59	360	40527.6	5	utg98205_pilon_pilon	1R-MYB

## Sheet:  Table S2
Table S2 Details of each of the 41 genes with CpG island: the 324 CnMYB genes were analyzed for CG-rich regions using "Methyl Primer Express V1.0" software.
NO	CnMYB Gene	Island number	Start	End	Length	Region
1	CnMYB305	1	-14	695	710	Promoter+ Gene Body
2	CnMYB306	2	-1500	-1016	485	Promoter
			-14	665	680	Promoter+ Gene Body
3	CnMYB105	1	-134	485	620	Promoter+ Gene Body
4	CnMYB261	1	-74	890	965	Promoter+ Gene Body
5	CnMYB269	1	1111	1460	350	Promoter+ Gene Body
6	CnMYB9	1	196	1010	815	Gene Body
7	CnMYB14	1	-749	-280	470	Promoter
8	CnMYB22	1	-884	-520	365	Promoter
9	CnMYB15	1	121	440	320	Gene Body
10	CnMYB34	2	-809	-220	590	Promoter
			61	605	545	Gene Body
11	CnMYB35	1	1	590	590	Gene Body
12	CnMYB36	1	-59	380	440	Promoter+ Gene Body
13	CnMYB37	1	1	635	635	Gene Body
14	CnMYB46	1	-112	724	837	Promoter+ Gene Body
15	CnMYB50	1	-464	230	695	Promoter+ Gene Body
16	CnMYB57	1	151	455	305	Gene Body
17	CnMYB67	1	-44	530	575	Promoter+ Gene Body
18	CnMYB81	1	526	845	320	Gene Body
19	CnMYB78	1	-569	65	635	Promoter+ Gene Body
20	CnMYB79	1	16	320	305	Gene Body
21	CnMYB101	2	-389	-40	350	Promoter
			31	335	305	Gene Body
22	CnMYB118	1	1	575	575	Gene Body
23	CnMYB123	1	-29	650	680	Promoter+ Gene Body
24	CnMYB132	1	421	860	440	Gene Body
25	CnMYB152	1	136	740	605	Gene Body
26	CnMYB150	1	-839	-205	635	Promoter
27	CnMYB178	1	-74	819	894	Promoter+ Gene Body
28	CnMYB191	1	-1500	-1196	305	Promoter
29	CnMYB192	1	346	770	425	Gene Body
30	CnMYB201	1	-14	380	395	Promoter+ Gene Body
31	CnMYB205	1	136	770	635	Gene Body
32	CnMYB207	1	-1500	-641	860	Promoter
33	CnMYB219	1	271	935	665	Gene Body
34	CnMYB229	1	-74	395	470	Promoter+ Gene Body
35	CnMYB232	1	-839	-535	305	Promoter
36	CnMYB237	1	-1484	-1165	320	Promoter
37	CnMYB236	1	181	485	305	Gene Body
38	CnMYB242	1	271	605	335	Promoter+ Gene Body
39	CnMYB248	1	-188	667	856	Promoter+ Gene Body
40	CnMYB250	1	16	365	350	Gene Body
41	CnMYB255	1	-44	680	725	Promoter+ Gene Body
42	CnMYB281	1	-29	665	695	Promoter+ Gene Body
43	CnMYB276	1	16	695	680	Gene Body
44	CnMYB300	1	106	935	830	Gene Body

## Sheet: Table S3
Table S3 List of R2R3-CnMYB genes expression in different tissues.
Gene name	Gene ID	Bud_FPKM	Tubular flowers_FPKM	Stem_FPKM	Root_FPKM	Tongue flowers_FPKM	Leaf_FPKM
CnMYB1	CHR00029045	0	0	0	0	0	0
CnMYB101	CHR00092597	28.234	16.5365	36.4556	49.7723	18.4591	20.0435
CnMYB102	CHR00057593	4.93353	0	0.184829	1.35591	0	0
CnMYB103	CHR00060109	0	0.186367	0	0	0.023398	0.167596
CnMYB104	CHR00084210	0.271792	0.601857	0.180956	0.282882	0.302244	0
CnMYB106	CHR00008635	0.577263	0.465622	5.06139	0	54.3422	12.5705
CnMYB108	CHR00008784	0.74296	0	0	0	0	0
CnMYB109	CHR00019934	12.1661	12.9434	11.0164	6.44234	8.27343	4.83409
CnMYB11	CHR00073625	3.46172	1.27638	0.900842	0.130673	4.76002	3.19414
CnMYB110	CHR00087297	0	1.04833	0	0	0.829122	0
CnMYB111	CHR00090544	9.6453	0.278523	1.20062	0.784432	0.909156	0.32337
CnMYB116	CHR00086732	1.19161	0.039094	0.560028	1.53457	0.031412	1.01006
CnMYB118	CHR00086726	0	3.24305	0	0	0.050826	0.079648
CnMYB123	CHR00087125	0.085156	2.90111	1.33393	0	0.996741	0.360613
CnMYB125	CHR00023333	0.771469	0.089244	0.25996	0.206974	0.105569	0
CnMYB127	CHR00016897	24.5623	100.879	63.7127	29.9216	229.548	4.5154
CnMYB128	CHR00093869	3.74893	0	2.38362	0.076576	1.04676	3.15955
CnMYB131	CHR00010701	0	0	0	0	0	0
CnMYB133	CHR00071829	9.95805	13.5785	0.320387	0.288618	8.9571	4.07987
CnMYB135	CHR00008565	1.07562	0.209861	0	0.113929	0	0
CnMYB136	CHR00037838	0.200948	2.03109	12.9894	0.379563	0.706922	16.5541
CnMYB137	CHR00047261	34.8361	8.47582	9.41915	8.83031	7.76244	8.19857
CnMYB138	CHR00025119	2.2238	3.43057	3.20985	0.983011	0.400616	1.71886
CnMYB14	CHR00021790	0.683486	0	0	0	0	0
CnMYB140	CHR00065188	7.55839	5.71851	11.1105	4.11716	2.64886	9.74401
CnMYB143	CHR00043601	2.77196	0.493582	0.41386	1.56973	0.141578	4.11575
CnMYB145	CHR00067707	0.763794	0	1.41679	0.489981	0	0
CnMYB146	CHR00034034	0	0	0	0	0	0
CnMYB147	CHR00070001	0.233069	0	0.41972	0	0.124126	0.195347
CnMYB148	CHR00076011	0	0	0	0	0	0
CnMYB149	CHR00062904	8.09727	2.14359	1.25433	0.216911	7.0998	4.95246
CnMYB150	CHR00034862	2.19357	0.12008	0	7.12495	0	0.231466
CnMYB152	CHR00014737	78.7426	25.0445	20.5347	48.0371	36.1604	29.7407
CnMYB153	CHR00089615	0.061941	1.33966	9.87917	1.84871	0	4.01706
CnMYB155	CHR00023176	5.31652	0.168371	1.20875	0.72649	0	0.185141
CnMYB156	CHR00011867	0	0	0	0	0	0
CnMYB157	CHR00036854	3.3117	11.9122	7.47188	2.3275	4.00483	1.44807
CnMYB16	CHR00001349	0	0	0	0	0	0
CnMYB161	CHR00019631	4.39159	0.524985	1.29742	1.2884	0.587613	2.47016
CnMYB164	CHR00091088	0	0	0	0	0	0
CnMYB165	CHR00086693	0	0	0	0.101217	0	0
CnMYB166	CHR00004122	0	0	0	0	0	0
CnMYB167	CHR00011749	10.1817	0	3.22929	1.64954	0.058561	0.079239
CnMYB168	CHR00056482	0	0	0	0	0	0
CnMYB169	CHR00014284	0.448918	0	0.234365	0.130866	0	0
CnMYB17	CHR00001359	0	0	0	0	0	0
CnMYB170	CHR00070044	5.73231	0.485646	8.226	15.3097	0.294001	6.79115
CnMYB171	CHR00079246	5.24318	2.89692	0	0	0.274099	0
CnMYB172	CHR00008333	11.5118	40.3944	9.21783	17.5898	48.063	5.00354
CnMYB175	CHR00034768	0	4.48226	0	0	0	0
CnMYB176	CHR00033668	0.307451	0.174259	0	0	0.129684	0.024548
CnMYB178	CHR00086463	22.9104	14.0934	25.2515	15.6322	18.8904	20.9721
CnMYB18	CHR00001365	0.482098	0	0	0	0	0
CnMYB180	CHR00030251	3.315	0.70067	12.203	1.59218	0.069609	0.097999
CnMYB182	CHR00038507	0	0	0	0	0	0
CnMYB183	CHR00028825	48.3182	30.2169	13.5979	27.3847	17.9188	10.9344
CnMYB184	CHR00026189	1.17012	0	0	0	0	0
CnMYB185	CHR00024444	0	0	0	0	0	0
CnMYB186	CHR00063416	2.80782	0.483002	0.205329	0	0	4.20143
CnMYB187	CHR00017984	2.07932	2.78391	3.50942	0.141351	3.8912	1.4902
CnMYB188	CHR00005600	0.178057	1.69327	0	0.065765	0	0
CnMYB19	CHR00001367	5.80937	7.48501	0.557434	4.81236	0.596183	0.590677
CnMYB194	CHR00035711	0	0.109813	0	0	0	0
CnMYB198	CHR00010378	1.04127	0	1.56119	0.37094	0.066981	1.10916
CnMYB199	CHR00010379	6.08637	12.4087	5.99343	0.349984	10.3803	6.28266
CnMYB201	CHR00087607	0.082094	0.054565	0.13989	0.047809	0.122394	0
CnMYB202	CHR00022387	0	2.37543	0	0	0.478656	0
CnMYB203	CHR00062964	0	5.8792	0	0	2.33031	0
CnMYB204	CHR00062967	0.745544	0.861907	0	0	0.135508	0
CnMYB205	CHR00032603	0.335087	0	0.149709	0.191617	0.139694	0.315676
CnMYB206	CHR00070852	0	0	0.433692	0	0.091095	0
CnMYB207	CHR00056819	5.40731	18.066	34.1817	6.48541	3.76447	0
CnMYB208	CHR00024300	1.35011	0	0	0	0	0.05289
CnMYB209	CHR00024295	0.208857	0	0	0	0	0
CnMYB21	CHR00076401	1.3536	1.84793	4.53964	0	91.4261	43.672
CnMYB210	CHR00024298	1.18488	0	0	0	0	0
CnMYB212	CHR00083685	4.37868	0	0	0	0	0
CnMYB213	CHR00087144	0	0	0	0.213572	0	0
CnMYB215	CHR00063812	0	0	0	0	0	0
CnMYB216	CHR00063115	7.59689	7.8559	8.81265	5.227	9.55503	5.4103
CnMYB218	CHR00050268	2.66133	2.25439	0	0.627067	0	0
CnMYB219	CHR00069761	130.002	74.0546	28.7768	81.6743	146.835	55.4128
CnMYB220	CHR00027541	0	0	0	0	0	0
CnMYB222	CHR00093143	112.872	3.96377	0.439655	0.686169	0.347826	0.038987
CnMYB224	CHR00039505	25.7679	47.1681	79.762	15.7947	29.3219	68.0922
CnMYB225	CHR00042303	4.55945	9.84311	0.782247	0	4.45695	1.88362
CnMYB226	CHR00078588	1.2973	0.175822	5.97851	1.20549	0.160267	0
CnMYB227	CHR00057460	0	0.425477	0	0	0	0
CnMYB229	CHR00088693	0.217589	1.68352	0.872374	0	1.6552	0
CnMYB231	CHR00078514	0.304298	0	0.646551	1.87786	0	0
CnMYB232	CHR00046130	0	0	0	0	0	0
CnMYB235	CHR00001758	2.42719	8.58948	17.3572	1.44956	24.1061	5.94688
CnMYB236	CHR00038873	16.6212	12.3366	17.8874	16.1696	13.5979	8.45534
CnMYB237	CHR00040223	9.32382	0.334989	12.1752	22.8173	1.10726	13.5109
CnMYB238	CHR00046965	0	0	0	0	0	0
CnMYB240	CHR00043803	64.0423	0.527085	2.19886	8.32098	3.75367	1.34301
CnMYB242	CHR00024419	52.4835	33.4981	110.734	64.037	31.7395	24.7821
CnMYB251	CHR00089537	2.58083	17.3335	2.3771	0.218952	4.78797	1.21673
CnMYB252	CHR00053724	4.61058	7.73259	0.108839	0	8.08485	0.249675
CnMYB255	CHR00020686	0	2.0738	0.49763	0	0.884313	0
CnMYB258	CHR00080365	0.129548	0.652254	0.606433	0.256932	0	0
CnMYB259	CHR00033521	0.437063	0	0	0	0	0
CnMYB260	CHR00032714	15.9197	9.53803	5.45236	8.0593	9.01851	6.50555
CnMYB261	CHR00075339	0	0.496781	0	0	0	0
CnMYB262	CHR00087993	0	0.722163	0	0	0	0
CnMYB263	CHR00061181	0.140442	1.06978	2.01662	0	1.26083	0.961382
CnMYB264	CHR00063589	0.328947	0	0	0.108039	0	0
CnMYB267	CHR00084612	0	0	0	0	0	0
CnMYB27	CHR00062995	5.61879	5.86645	8.81632	0.47437	1.31797	3.36573
CnMYB274	CHR00023377	3.67671	0.541275	10.196	1.05357	0.458342	9.10775
CnMYB275	CHR00023381	2.23555	0.212797	2.77169	0.946469	0	3.59791
CnMYB276	CHR00090117	3.39785	0.35096	1.60806	0.602611	0.850613	0.373787
CnMYB278	CHR00052083	0	4.20726	0	0	0.16987	0
CnMYB279	CHR00077410	0	6.77738	0	0	0.116466	0
CnMYB28	CHR00020868	19.5291	7.14029	762.827	75.2914	3.06823	35.7437
CnMYB281	CHR00064715	0	0.981973	0	0.080182	0	0
CnMYB282	CHR00051405	19.8379	0.384418	1.53269	2.34568	1.54618	2.51251
CnMYB284	CHR00062990	3.3038	0	1.09983	1.82126	0	0
CnMYB285	CHR00054023	0	0	0	0	0	0
CnMYB286	CHR00046101	0.269985	0.323079	0.538289	0.146261	0	0
CnMYB287	CHR00081400	1.90587	0	0.85039	0.68291	0	0
CnMYB288	CHR00037475	4.34513	8.75979	11.5975	0.925865	10.556	0.468395
CnMYB289	CHR00054913	1.80187	0.834322	0	0	0.682855	0
CnMYB29	CHR00072895	0	0	0	0	0	0.276702
CnMYB290	CHR00087889	0	3.63831	0.074068	0	2.14899	0.360512
CnMYB291	CHR00058381	0	0	0	0	0	0
CnMYB292	CHR00083258	1.03167	0.276959	0.106986	1.00129	0.057093	0
CnMYB295	CHR00016442	0	0	0	0	0	0
CnMYB296	CHR00006771	21.1326	24.0887	25.1296	19.3445	25.9501	19.2163
CnMYB297	CHR00015260	0	0	0	0	0	0
CnMYB298	CHR00039356	0.782809	0	0	0	0	0
CnMYB300	CHR00081926	1.38999	0.971007	0	0.175298	0	0
CnMYB302	CHR00022752	0	0	0	0	0	0
CnMYB303	CHR00022758	0	0	0	0	0	0
CnMYB305	CHR00068560	0.1642	2.93908	0.097108	0.098194	0.792663	0.072436
CnMYB306	CHR00068559	0.015095	3.22821	0.32428	0.172885	0.763743	0.068429
CnMYB307	CHR00010437	3.44218	0	0.233858	0.977612	0.066763	0
CnMYB308	CHR00078504	41.4097	57.0841	90.4668	29.5472	42.5637	52.609
CnMYB311	CHR00022662	1.71859	0.378606	0.128574	0.839301	0.158218	0
CnMYB313	CHR00081516	0	0	0	0	0	0
CnMYB314	CHR00062272	1.88337	1.32618	16.2054	7.36005	0	4.26598
CnMYB315	CHR00073056	0.770858	0	0	0.284947	0	0
CnMYB316	CHR00073055	0.551059	0	0	0	0	0
CnMYB322	CHR00015985	29.7053	0.202017	3.3754	2.94096	0.06878	1.71913
CnMYB323	CHR00015986	0	0	0	0	0	0
CnMYB34	CHR00049943	9.66459	2.87479	0.40441	1.99653	2.70793	0.253063
CnMYB37	CHR00018127	0.225425	5.47387	0.163817	0.259644	0.600444	0.162598
CnMYB38	CHR00091596	4.8521	17.3913	80.1513	11.6225	19.3224	7.3783
CnMYB39	CHR00049750	1.23356	0	0	1.34463	0	0
CnMYB42	CHR00061096	2.3344	0.996637	1.24432	1.99722	1.0386	0
CnMYB43	CHR00006301	0.253096	0	0	0	0	0
CnMYB47	CHR00021332	29.1461	10.2741	1.75718	22.1724	8.45924	1.60177
CnMYB48	CHR00059167	3.48459	0.501549	1.07358	1.18017	0.091775	0
CnMYB49	CHR00059170	0.998914	0.057553	0	0.302564	0	0
CnMYB52	CHR00011971	0	0	0	0	0	0.053756
CnMYB53	CHR00046138	0.95926	0.151948	1.55483	32.309	0	0
CnMYB54	CHR00003101	0.119351	0.089244	0.087445	0.10368	0	0.027053
CnMYB55	CHR00005400	4.93897	0.857586	2.41855	1.78982	0.722253	0.513105
CnMYB56	CHR00091564	0	0.117347	0	0	0	0
CnMYB57	CHR00045816	3.68852	1.57815	3.81886	2.23616	2.36733	3.91985
CnMYB6	CHR00047746	9.29171	13.2524	33.8873	5.78742	5.21719	8.48443
CnMYB60	CHR00017671	1.79996	2.40968	29.9235	1.50125	0.502939	5.49414
CnMYB63	CHR00056189	33.8074	0.182452	13.4539	11.2286	0.884096	1.31452
CnMYB65	CHR00017567	0	0	0	0	0	0
CnMYB69	CHR00064347	2.65041	4.79469	3.91235	1.68965	1.86444	1.5078
CnMYB70	CHR00018256	0.15031	0	0.181452	0	0.103604	2.12288
CnMYB71	CHR00018253	0.139481	0	0	0	0	0
CnMYB72	CHR00052720	0	0.122225	0	0	0	0
CnMYB74	CHR00066827	15.7078	8.27891	15.9236	7.30537	4.38403	4.85383
CnMYB75	CHR00034344	7.80179	6.06137	24.9663	19.9979	6.5833	7.44183
CnMYB76	CHR00035457	1.77951	14.2812	20.0955	4.12279	0	0
CnMYB8	CHR00045858	0.398185	0.501923	6.70768	1.42049	10.4925	20.6493
CnMYB81	CHR00006942	31.7967	22.6248	61.4906	8.22541	43.965	21.9146
CnMYB82	CHR00001990	0	0.201467	0	0	0	0
CnMYB83	CHR00001992	0	0	0.51595	0	0	0
CnMYB86	CHR00053308	0	0.056822	0	0	0	0
CnMYB87	CHR00053311	1.23804	0.331874	1.0354	0.877527	0.072048	0
CnMYB88	CHR00055390	8.22969	4.94796	0.215304	2.99938	0.875604	0.404509
CnMYB9	CHR00008056	27.8184	18.4359	30.2299	36.4395	21.7993	58.996
CnMYB90	CHR00037043	4.84155	9.70238	26.3432	0.527119	1.21219	0.2267
CnMYB91	CHR00005161	2.58132	2.8386	5.07737	1.43825	3.90196	1.68154
CnMYB93	CHR00078224	0	1.8656	0	0	0.244771	0
CnMYB95	CHR00010305	4.02399	0	0	0	0	0

## Sheet: Table S4
Table S4 List of CnMYB (1R-MYB, 3R-MYB,4R-MYB, and atypical MYBs) genes expression in different tissues.
Gene name	Gene ID	Bud_FPKM	Tubular flowers_FPKM	Stem_FPKM	Root_FPKM	Tongue flowers_FPKM	Leaf_FPKM
CnMYB10	CHR00064614	5.64203	3.73793	36.9075	5.36216	11.6664	1.44032
CnMYB100	CHR00010315	1.49714	0	0	0	0	0
CnMYB105	CHR00007969	8.87203	14.6496	11.814	9.92371	16.6065	10.312
CnMYB107	CHR00052532	4.56672	0.752447	5.26333	6.5875	0.230599	5.33326
CnMYB112	CHR00053622	2.28375	0	0	0.644104	0.662331	0.543731
CnMYB113	CHR00057020	0	0	0	0	0	0
CnMYB114	CHR00014937	0	0	0	0	0	0
CnMYB115	CHR00035724	13.4579	6.27043	10.0235	8.78482	12.0153	8.02688
CnMYB117	CHR00086735	0	0	0	0.089374	0	0
CnMYB119	CHR00085333	1.38769	8.75092	3.15019	3.11608	21.5108	23.8149
CnMYB12	CHR00021787	0	0	0	0	0	0
CnMYB120	CHR00018278	2.08182	0.343992	1.06298	0.265718	0	0.303215
CnMYB121	CHR00093098	0	0	0	0	0	0
CnMYB122	CHR00093582	1.0172	0.188415	0.798146	0.655932	0	0
CnMYB124	CHR00058593	17.236	6.41224	15.3345	15.1953	3.13035	21.3494
CnMYB126	CHR00019351	42.151	279.257	155.734	19.5399	98.8112	469.629
CnMYB129	CHR00024479	0	0	0	0	0	0
CnMYB13	CHR00021788	1.4355	0	0	0	0	0
CnMYB130	CHR00021525	0.519121	0.211979	0	0	0	0
CnMYB132	CHR00088256	10.0751	16.3221	8.20678	2.90578	26.5902	62.6344
CnMYB134	CHR00079706	0	0	0	0	0	0
CnMYB139	CHR00060274	2.35552	0.260758	24.738	2.87286	0	2.66341
CnMYB141	CHR00044387	0	0.036212	0	0	0	0
CnMYB142	CHR00071948	5.26543	6.66357	4.50504	6.29712	10.2331	16.2675
CnMYB144	CHR00043606	0.514745	0	0.099934	0.210614	0.040912	0.616485
CnMYB15	CHR00011270	94.8865	71.0671	182.382	161.031	32.1479	45.8134
CnMYB151	CHR00027712	47.024	37.5543	50.6551	42.1837	31.7219	40.4885
CnMYB154	CHR00012438	0	0	0	0	0	0
CnMYB158	CHR00036855	1.36343	3.16509	3.46285	0.361221	0.836187	0.534416
CnMYB159	CHR00021723	1.38211	3.56087	4.80205	0.953185	0.875241	3.62057
CnMYB160	CHR00069507	5.96623	0.040814	3.06359	0.549217	1.30114	123.915
CnMYB162	CHR00044208	8.20514	6.06893	8.32514	8.27157	4.42781	4.29547
CnMYB163	CHR00044501	0.918578	0.18552	0	0	0	0
CnMYB173	CHR00072556	0.326929	0.743538	0.767933	0	0.44646	1.26956
CnMYB174	CHR00077014	0	0	0	0	0	0
CnMYB177	CHR00061917	1.44621	6.63042	9.53912	0.947606	0.81924	6.6626
CnMYB179	CHR00070550	0	0	0	0	0	0
CnMYB181	CHR00035253	37.0576	136.368	212.507	15.4924	36.8516	93.675
CnMYB189	CHR00054303	0.199783	0.473254	0	0.127587	0.369812	0
CnMYB190	CHR00051822	1.5501	4.26877	7.34445	1.03934	1.5287	3.10475
CnMYB191	CHR00038181	0	0	0.082521	0	0	0
CnMYB192	CHR00013972	8.67889	1.11967	1.74328	2.93952	1.0129	0.594221
CnMYB193	CHR00029930	7.93544	14.9345	40.3609	12.1129	9.50282	12.1367
CnMYB195	CHR00047304	0	0	0	0	0	0
CnMYB196	CHR00010466	0	0	0	0	0	0
CnMYB197	CHR00078740	0	0	0	0	0	0
CnMYB2	CHR00072520	0	0	0	0	0	0
CnMYB20	CHR00082002	1.88116	0.241438	0	0.395181	0	0
CnMYB200	CHR00044081	0	0.051228	0.142553	0	0	0.087062
CnMYB211	CHR00065067	2.85582	1.10394	4.90565	3.89425	10.2554	4.67196
CnMYB214	CHR00035021	11.9412	15.0417	37.2257	14.2766	13.4367	10.4733
CnMYB217	CHR00047857	51.8825	64.5812	74.5334	36.6774	73.3142	46.7339
CnMYB22	CHR00005913	18.3924	24.7668	0.382582	0.097433	24.7648	0.93708
CnMYB221	CHR00024179	20.2845	7.98709	18.9883	6.85751	10.1193	6.24371
CnMYB223	CHR00001721	29.3415	15.6369	23.5504	32.9962	17.7794	52.5445
CnMYB228	CHR00054601	1.36586	0	0.338097	0	0.096946	0.240609
CnMYB23	CHR00027609	20.4611	41.9532	76.0457	7.90663	16.9782	20.3981
CnMYB230	CHR00035914	0.108299	0.213924	0	0	2.40412	2.95092
CnMYB233	CHR00074848	3.64278	7.07129	24.6814	7.13977	18.4583	3.74026
CnMYB234	CHR00066230	0	0.775692	0	0	0	0.112501
CnMYB239	CHR00040661	7.55304	6.70213	11.3998	5.22903	6.57649	7.0629
CnMYB24	CHR00063143	0	0.183004	0	0	0	0
CnMYB241	CHR00083459	12.132	11.8901	15.6498	6.87439	11.2677	4.0389
CnMYB243	CHR00085317	8.65433	7.30845	15.5068	5.58097	9.07729	9.90593
CnMYB244	CHR00074439	1.5857	2.69634	3.68732	0.715944	1.87283	2.33923
CnMYB245	CHR00032616	19.292	243.67	90.9657	16.1702	97.6863	311.036
CnMYB246	CHR00042344	0.197573	0	0	0	0	0
CnMYB247	CHR00033812	10.2261	1.76628	47.8277	26.4757	1.9475	2.31696
CnMYB248	CHR00090124	20.6097	18.2358	22.2902	12.2707	14.7406	12.366
CnMYB249	CHR00070270	0	0.102984	0	0	0	0
CnMYB25	CHR00008195	11.014	7.62134	18.1078	16.9217	12.2183	6.45803
CnMYB250	CHR00070274	0	0	0	0	0	0
CnMYB253	CHR00077928	3.56263	8.80673	8.78146	1.43077	0.944086	16.5965
CnMYB254	CHR00073294	0.33997	0.280663	5.71049	0.569079	0.545911	23.9222
CnMYB256	CHR00075751	57.1644	73.7885	81.0484	121.523	93.2029	47.0693
CnMYB257	CHR00070371	0.740113	0.530178	0.059438	0.364795	1.39967	0
CnMYB26	CHR00036230	22.9954	28.7443	72.9065	34.2373	39.9345	48.6347
CnMYB265	CHR00081456	43.9147	28.5741	54.9276	35.5097	66.1005	17.8527
CnMYB266	CHR00027225	5.31632	2.44829	6.66343	2.75469	2.99564	2.5496
CnMYB268	CHR00090313	0	1.88638	0.549264	0	0.491245	5.29425
CnMYB269	CHR00000183	1.51463	1.49644	0.578334	0.776696	1.37703	0.744538
CnMYB270	CHR00001628	19.0247	21.312	53.2948	9.61643	4.86943	23.9349
CnMYB271	CHR00061221	2.42405	0.937567	1.02952	1.59295	1.08362	0.199644
CnMYB272	CHR00061220	2.91021	2.59101	0.225671	0.733447	0.416997	0.257264
CnMYB273	CHR00042388	0.28706	0.914043	0.137459	0	1.10858	0.866553
CnMYB277	CHR00073934	0.153515	0.505927	8.01919	0.283107	4.42807	372.532
CnMYB280	CHR00085294	1.37791	9.22241	0.147446	1.72591	1.45569	16.3426
CnMYB283	CHR00030798	0	0	1.70523	0	0	0.790623
CnMYB293	CHR00034605	0.40724	2.01804	0	0.813726	0.525931	4.53123
CnMYB294	CHR00056575	0	0	0	0	0	0
CnMYB299	CHR00004725	13.2048	9.23238	17.5884	14.0009	10.5404	11.7254
CnMYB3	CHR00072519	0.074703	0	0	0	0	0
CnMYB30	CHR00025667	0.767461	0.411369	0	0.130092	0	0
CnMYB301	CHR00015324	0	0	0	0	0	0
CnMYB304	CHR00078484	0.108299	0.213924	0	0	5.31592	5.6089
CnMYB309	CHR00078553	4.25301	3.92687	6.02162	5.85772	5.41153	3.57393
CnMYB31	CHR00037781	2.36943	0	0.475915	0.247236	0	0
CnMYB310	CHR00077055	1.06134	1.7581	6.61449	1.35183	1.25379	3.74072
CnMYB312	CHR00077164	0	0	0	0	0	0
CnMYB317	CHR00077348	5.89396	12.4223	11.1864	7.87163	11.406	18.0071
CnMYB318	CHR00086836	10.4841	5.34985	11.1132	3.48576	1.98555	4.04436
CnMYB319	CHR00047689	7.5088	5.10002	9.62979	4.73127	8.32891	5.05427
CnMYB32	CHR00025224	4.07857	8.49011	10.8688	1.37264	3.38362	4.25305
CnMYB320	CHR00014011	0.119467	0.387321	0.089246	0	0.162163	0
CnMYB321	CHR00015981	5.65106	0.098165	1.0725	0	0	0
CnMYB324	CHR00083714	0.109935	0	0	6.83959	0	0
CnMYB33	CHR00074354	0.072756	0	0	0.167129	0	0
CnMYB35	CHR00018134	0	0.282578	0	0	0	0
CnMYB36	CHR00018125	0	0	0	0	0	0
CnMYB4	CHR00072518	1.36047	0.269085	3.59735	0	0.179423	4.88851
CnMYB40	CHR00018871	3.22211	0	0	0.873614	0	0
CnMYB41	CHR00005963	6.26733	3.3021	3.29189	7.1415	18.7032	0.597495
CnMYB44	CHR00077123	2.5462	4.14338	7.89957	0	1.1562	0
CnMYB45	CHR00086639	71.0676	20.527	50.664	38.2681	25.6225	21.6329
CnMYB46	CHR00015350	24.4403	18.2888	27.0624	27.3397	22.8987	15.392
CnMYB5	CHR00072517	0	0	1.87544	0	0.093899	0
CnMYB50	CHR00041195	0	0	0	0	0	0
CnMYB51	CHR00063530	15.6401	27.8411	62.0111	13.7431	10.0387	7.39323
CnMYB58	CHR00013861	24.7916	11.0826	26.1384	18.0236	7.01154	11.1481
CnMYB59	CHR00025364	0.146544	0	0	0.054589	0.073097	0
CnMYB61	CHR00055250	66.897	36.2376	51.7301	31.4108	34.9619	44.3485
CnMYB62	CHR00062934	2.24555	0	6.2264	0	3.16581	0
CnMYB64	CHR00052275	2.73171	6.84805	22.1901	3.65682	2.95872	9.7589
CnMYB66	CHR00012929	2.93548	6.23584	6.60297	1.18121	2.59141	8.85379
CnMYB67	CHR00067133	0.048735	1.49193	0.479211	0	0.260272	0
CnMYB68	CHR00071257	1.66699	0	3.68039	14.6678	0	2.77395
CnMYB7	CHR00023794	6.37141	8.63441	8.05907	2.5088	6.5233	3.9462
CnMYB73	CHR00012282	9.56979	1.32036	1.46952	2.27667	0.737182	2.86783
CnMYB77	CHR00088057	10.6828	1.69828	2.34458	7.10893	0.309072	0.187262
CnMYB78	CHR00039490	1.3072	1.56994	1.55373	1.03783	1.03354	1.11797
CnMYB79	CHR00059151	0	0	0	0	0	0
CnMYB80	CHR00059157	0	0.605224	0	0	0	0
CnMYB84	CHR00034961	10.0053	11.2985	13.3517	13.2824	5.88763	30.7158
CnMYB85	CHR00032824	14.213	13.9732	16.9351	6.53798	14.3173	8.85333
CnMYB89	CHR00032319	3.14761	0	0	0	0	0
CnMYB92	CHR00004810	1.4673	1.47742	1.71278	1.30521	1.14304	7.02352
CnMYB94	CHR00019755	23.6979	14.9251	21.0105	12.7041	19.8894	15.9924
CnMYB96	CHR00010312	0.978311	0	0	0	0	0
CnMYB97	CHR00010322	0	0	0	0	0	0
CnMYB98	CHR00010318	0.206323	0.10822	0	0	0	0
CnMYB99	CHR00010319	0	0	0	0	0	0

## Sheet:  Table S5
Table S5 List of First trend' CnMYB genes expression in different tissues.
Gene name	Gene ID	Bud_FPKM	Tubular flowers_FPKM	Stem_FPKM	Root_FPKM	Tongue flowers_FPKM	Leaf_FPKM
CnMYB44	CHR00077123	0.417737	0.954181	1.7452	-1.40854	-0.300043	-1.40854
CnMYB62	CHR00062934	0.59674	-1.10172	1.75155	-1.10172	0.956874	-1.10172
CnMYB60	CHR00017671	-0.650467	-0.36624	2.81476	-0.813227	-1.54809	0.563264
CnMYB138	CHR00025119	0.217632	0.676361	0.602639	-0.483438	-0.985069	-0.0281263
CnMYB75	CHR00034344	-0.370348	-0.688196	1.19042	0.884026	-0.585318	-0.430589
CnMYB136	CHR00037838	-1.57576	-0.240102	1.96633	-1.37573	-1.06854	2.2938
CnMYB224	CHR00039505	-0.552688	0.294886	1.04049	-1.22519	-0.372829	0.815332
CnMYB6	CHR00047746	-0.130899	0.338823	1.63032	-0.731448	-0.858047	-0.248749
CnMYB153	CHR00089615	-1.34557	-0.205977	2.01122	0.0780355	-1.43227	0.894566
CnMYB198	CHR00010378	0.360858	-0.668609	0.688206	-0.213443	-0.575074	0.408062
CnMYB15	CHR00011270	0.214414	-0.197572	1.14987	0.971282	-1.318	-0.819992
CnMYB28	CHR00020868	-0.713575	-2.0481	4.50393	1.18027	-3.04878	0.12625
CnMYB159	CHR00021723	-0.424275	0.512794	0.860049	-0.710686	-0.769438	0.531557
CnMYB274	CHR00023377	0.349764	-1.25161	1.60918	-0.837595	-1.3314	1.46166
CnMYB275	CHR00023381	0.51911	-0.896562	0.740312	-0.21404	-1.1749	1.02608
CnMYB242	CHR00024419	0.174716	-0.457861	1.23761	0.456884	-0.533346	-0.878008
CnMYB32	CHR00025224	-0.144199	0.757805	1.08048	-1.24213	-0.356499	-0.0954637
CnMYB23	CHR00027609	-0.219424	0.781619	1.62457	-1.4882	-0.474899	-0.223667
CnMYB193	CHR00029930	-0.731289	0.103255	1.47937	-0.177912	-0.498123	-0.1753
CnMYB180	CHR00030251	0.741963	-0.601295	2.3554	0.00676882	-1.27031	-1.23252
CnMYB283	CHR00030798	-0.379369	-0.379369	1.05638	-0.379369	-0.379369	0.461093
CnMYB84	CHR00034961	-0.295042	-0.134755	0.0879816	0.0810053	-0.971157	1.23197
CnMYB214	CHR00035021	-0.349315	-0.0394546	1.21326	-0.109955	-0.191542	-0.522996
CnMYB181	CHR00035253	-0.740066	1.11172	1.74796	-1.94645	-0.747896	0.574732
CnMYB76	CHR00035457	-0.552554	1.9063	2.37148	0.329545	-2.02739	-2.02739
CnMYB26	CHR00036230	-0.717717	-0.407859	0.905228	-0.16337	0.0528429	0.330875
CnMYB90	CHR00037043	0.41462	1.28813	2.64138	-1.52092	-0.986255	-1.83695
CnMYB237	CHR00040223	0.532428	-2.41865	0.88428	1.73846	-1.76011	1.02359
CnMYB190	CHR00051822	-0.51822	0.528695	1.19205	-0.84067	-0.530374	0.168523
CnMYB64	CHR00052275	-0.940071	0.132426	1.69553	-0.620562	-0.854873	0.58755
CnMYB107	CHR00052532	0.506983	-1.16047	0.677087	0.953781	-1.67048	0.693105
CnMYB207	CHR00056819	-0.191248	1.38196	2.26579	0.0331154	-0.618649	-2.87097
CnMYB139	CHR00060274	-0.0190051	-1.43125	2.92029	0.187858	-1.76554	0.107646
CnMYB177	CHR00061917	-0.773264	0.867953	1.33387	-1.10211	-1.20047	0.874023
CnMYB314	CHR00062272	-0.52403	-0.833823	2.053	1.01172	-2.05179	0.344913
CnMYB27	CHR00062995	0.609818	0.662815	1.17843	-1.55665	-0.903888	0.00947237
CnMYB51	CHR00063530	-0.16005	0.63341	1.76089	-0.334678	-0.752149	-1.14742
CnMYB10	CHR00064614	-0.241679	-0.729046	2.27111	-0.303786	0.689637	-1.68623
CnMYB140	CHR00065188	0.248687	-0.100513	0.749536	-0.493311	-0.981207	0.576808
CnMYB145	CHR00067707	0.37417	-0.444512	0.828582	0.130782	-0.444512	-0.444512
CnMYB160	CHR00069507	0.520455	-2.22221	-0.257167	-1.64838	-1.07757	4.68488
CnMYB170	CHR00070044	0.436231	-1.74378	0.890834	1.71279	-1.94303	0.646964
CnMYB68	CHR00071257	-0.172728	-1.58794	0.638688	2.38179	-1.58794	0.328133
CnMYB5	CHR00072517	-0.275543	-0.275543	1.24824	-0.275543	-0.146064	-0.275543
CnMYB4	CHR00072518	0.142466	-0.752819	1.10419	-1.09661	-0.858527	1.46129
CnMYB254	CHR00073294	-1.15167	-1.21698	1.17254	-0.923956	-0.945417	3.06549
CnMYB277	CHR00073934	-2.34644	-1.96182	0.620522	-2.19283	-0.112037	5.99261
CnMYB310	CHR00077055	-0.637629	-0.217532	1.24754	-0.447424	-0.508854	0.563899
CnMYB253	CHR00077928	-0.33537	0.768536	0.764814	-1.24382	-1.56614	1.61198
CnMYB226	CHR00078588	0.267922	-0.698344	1.87091	0.209088	-0.717557	-0.932014
CnMYB318	CHR00086836	0.877427	0.0225871	0.954369	-0.478783	-1.06614	-0.309462
CnMYB38	CHR00091596	-1.47805	0.173949	2.31553	-0.369077	0.317996	-0.960349
CnMYB128	CHR00093869	1.0472	-1.2004	0.55817	-1.09395	-0.167055	0.856029
CnMYB270	CHR00001628	0.129084	0.285123	1.56812	-0.786396	-1.6414	0.445473
CnMYB247	CHR00033812	0.382814	-1.63802	2.50366	1.67412	-1.54647	-1.37611
CnMYB124	CHR00058593	0.57965	-0.719158	0.420786	0.408433	-1.5628	0.873094

## Sheet:  Table S6
Table S6 List of Second trend' CnMYB genes expression in different tissues.
Gene name	Gene ID	Bud_FPKM	Tubular flowers_FPKM	Stem_FPKM	Root_FPKM	Tongue flowers_FPKM	Leaf_FPKM
CnMYB260	CHR00032714	0.817305	0.134209	-0.573497	-0.0839247	0.0612727	-0.355366
CnMYB19	CHR00001367	1.03835	1.35575	-1.09	0.809957	-1.05454	-1.05953
CnMYB55	CHR00005400	1.22038	-0.456406	0.423551	0.130337	-0.565538	-0.752323
CnMYB135	CHR00008565	0.806203	0.0275009	-0.24734	-0.0916831	-0.24734	-0.24734
CnMYB108	CHR00008784	0.66795	-0.13359	-0.13359	-0.13359	-0.13359	-0.13359
CnMYB95	CHR00010305	1.9407	-0.388139	-0.388139	-0.388139	-0.388139	-0.388139
CnMYB96	CHR00010312	0.820224	-0.164045	-0.164045	-0.164045	-0.164045	-0.164045
CnMYB100	CHR00010315	1.10023	-0.220046	-0.220046	-0.220046	-0.220046	-0.220046
CnMYB307	CHR00010437	1.56269	-0.588574	-0.285398	0.395185	-0.495334	-0.588574
CnMYB167	CHR00011749	2.28951	-1.19356	0.886859	0.212186	-1.11145	-1.08354
CnMYB73	CHR00012282	1.67171	-0.515813	-0.425927	-0.0179307	-0.933411	0.221366
CnMYB192	CHR00013972	1.69572	-0.495283	-0.123219	0.398898	-0.569846	-0.90627
CnMYB152	CHR00014737	1.11355	-0.500817	-0.775133	0.412076	0.0119684	-0.261646
CnMYB321	CHR00015981	2.08024	-0.518247	0.398028	-0.653342	-0.653342	-0.653342
CnMYB322	CHR00015985	3.13159	-1.54337	0.320589	0.169724	-1.71286	-0.365677
CnMYB120	CHR00018278	0.987607	-0.209654	0.40855	-0.296222	-0.636178	-0.254103
CnMYB40	CHR00018871	1.58067	-0.497298	-0.497298	0.408526	-0.497298	-0.497298
CnMYB161	CHR00019631	1.11476	-0.707158	-0.115941	-0.121613	-0.649094	0.479049
CnMYB47	CHR00021332	1.74264	0.323672	-1.70807	1.36307	0.070461	-1.79177
CnMYB13	CHR00021788	1.07018	-0.214037	-0.214037	-0.214037	-0.214037	-0.214037
CnMYB311	CHR00022662	0.914251	-0.0653952	-0.354104	0.350552	-0.316699	-0.528605
CnMYB155	CHR00023176	1.81584	-0.618795	0.299936	-0.0554511	-0.843293	-0.598234
CnMYB210	CHR00024298	0.939627	-0.187925	-0.187925	-0.187925	-0.187925	-0.187925
CnMYB208	CHR00024300	1.01488	-0.217847	-0.217847	-0.217847	-0.217847	-0.143492
CnMYB184	CHR00026189	0.931477	-0.186295	-0.186295	-0.186295	-0.186295	-0.186295
CnMYB183	CHR00028825	1.10707	0.447281	-0.649285	0.310069	-0.275224	-0.939916
CnMYB89	CHR00032319	1.71023	-0.342046	-0.342046	-0.342046	-0.342046	-0.342046
CnMYB150	CHR00034862	0.814919	-0.696649	-0.860251	2.16211	-0.860251	-0.559874
CnMYB31	CHR00037781	1.3137	-0.438808	0.122801	-0.120074	-0.438808	-0.438808
CnMYB298	CHR00039356	0.695127	-0.139025	-0.139025	-0.139025	-0.139025	-0.139025
CnMYB143	CHR00043601	0.765092	-0.571444	-0.650581	0.211398	-0.959191	1.20473
CnMYB240	CHR00043803	3.52172	-1.89081	-0.824031	0.718893	-0.252546	-1.27323
CnMYB162	CHR00044208	0.318607	-0.0623412	0.337293	0.32898	-0.443464	-0.479075
CnMYB163	CHR00044501	0.742445	0.0479271	-0.197593	-0.197593	-0.197593	-0.197593
CnMYB53	CHR00046138	-0.293934	-1.06017	0.088987	3.7936	-1.26424	-1.26424
CnMYB137	CHR00047261	1.59355	-0.325539	-0.188624	-0.272552	-0.438457	-0.368381
CnMYB39	CHR00049750	0.761225	-0.398117	-0.398117	0.831245	-0.398117	-0.398117
CnMYB34	CHR00049943	1.80506	0.344418	-1.11974	-0.0264082	0.280912	-1.28424
CnMYB218	CHR00050268	1.15953	0.989547	-0.712838	-0.0105645	-0.712838	-0.712838
CnMYB282	CHR00051405	2.5321	-1.37976	-0.508367	-0.106739	-0.500701	-0.0365353
CnMYB87	CHR00053311	0.560536	-0.188244	0.42361	0.307132	-0.501332	-0.601702
CnMYB112	CHR00053622	1.0833	-0.632045	-0.632045	0.0852561	0.101162	-0.00562407
CnMYB228	CHR00054601	0.891185	-0.351182	0.0690009	-0.351182	-0.217689	-0.0401333
CnMYB88	CHR00055390	1.63008	0.996196	-1.29488	0.423577	-0.668843	-1.08613
CnMYB63	CHR00056189	2.62911	-2.25043	1.36118	1.11997	-1.57834	-1.2815
CnMYB102	CHR00057593	1.89391	-0.674976	-0.430297	0.561311	-0.674976	-0.674976
CnMYB48	CHR00059167	1.32253	-0.255993	0.209682	0.281995	-0.715769	-0.842445
CnMYB49	CHR00059170	0.755666	-0.16282	-0.24355	0.137804	-0.24355	-0.24355
CnMYB42	CHR00061096	0.652014	-0.0878416	0.0808666	0.498209	-0.057835	-1.08541
CnMYB272	CHR00061220	1.01192	0.88906	-0.661758	-0.161686	-0.452493	-0.625042
CnMYB284	CHR00062990	1.32691	-0.778704	0.291571	0.717634	-0.778704	-0.778704
CnMYB74	CHR00066827	0.830871	-0.0176244	0.849384	-0.177536	-0.802895	-0.6822
CnMYB315	CHR00073056	0.626756	-0.197693	-0.197693	0.164016	-0.197693	-0.197693
CnMYB231	CHR00078514	-0.054679	-0.437953	0.281495	1.08704	-0.437953	-0.437953
CnMYB171	CHR00079246	1.8166	1.13665	-0.825682	-0.825682	-0.476205	-0.825682
CnMYB287	CHR00081400	1.00934	-0.529626	0.358203	0.221332	-0.529626	-0.529626
CnMYB300	CHR00081926	0.845513	0.567438	-0.411494	-0.178468	-0.411494	-0.411494
CnMYB20	CHR00082002	1.14013	-0.0745072	-0.386519	0.0939329	-0.386519	-0.386519
CnMYB292	CHR00083258	0.588823	-0.0811289	-0.287204	0.56709	-0.353739	-0.433841
CnMYB212	CHR00083685	2.02271	-0.404542	-0.404542	-0.404542	-0.404542	-0.404542
CnMYB324	CHR00083714	-0.369734	-0.520209	-0.520209	2.45057	-0.520209	-0.520209
CnMYB45	CHR00086639	1.0345	-0.708703	0.554313	0.158511	-0.402202	-0.636424
CnMYB116	CHR00086732	0.428241	-0.648422	-0.0621758	0.637992	-0.659127	0.303491
CnMYB77	CHR00088057	1.817	-0.297272	0.0125141	1.2902	-1.34077	-1.48167
CnMYB276	CHR00090117	1.14007	-0.562739	0.386252	-0.3163	-0.108721	-0.538566
CnMYB111	CHR00090544	2.23262	-0.825046	-0.0416169	-0.344059	-0.246589	-0.775308
CnMYB101	CHR00092597	0.107472	-0.629817	0.465008	0.903868	-0.479729	-0.366802
CnMYB222	CHR00093143	5.01327	0.493439	-1.29227	-1.06425	-1.38736	-1.76282
CnMYB122	CHR00093582	0.539765	-0.223553	0.373919	0.255052	-0.472592	-0.472592
CnMYB58	CHR00013861	0.705429	-0.388543	0.778865	0.266316	-0.981321	-0.380747
CnMYB221	CHR00024179	0.877323	-0.366555	0.786671	-0.560337	-0.0594217	-0.67768
CnMYB271	CHR00061221	0.701141	-0.120316	-0.0534267	0.30003	-0.0154723	-0.811956

## Sheet: Table S7
Table S7 List of Third trend' CnMYB genes expression in different tissues.
Gene name	Gene ID	Bud_FPKM	Tubular flowers_FPKM	Stem_FPKM	Root_FPKM	Tongue flowers_FPKM	Leaf_FPKM
CnMYB173	CHR00072556	-0.216427	0.1775	0.197545	-0.624518	-0.0919919	0.557892
CnMYB239	CHR00040661	0.0554743	-0.0957053	0.591285	-0.401955	-0.119434	-0.0296649
CnMYB115	CHR00035724	0.462913	-0.528835	0.0716394	-0.10033	0.311259	-0.216647
CnMYB217	CHR00047857	-0.113134	0.197358	0.401191	-0.602222	0.377714	-0.260908
CnMYB66	CHR00012929	-0.361564	0.517057	0.58846	-1.21297	-0.493554	0.962574
CnMYB244	CHR00074439	-0.217181	0.298363	0.641029	-0.808731	-0.0652623	0.151783
CnMYB296	CHR00006771	-0.0753844	0.105478	0.164126	-0.196918	0.208736	-0.206038
CnMYB259	CHR00033521	0.435936	-0.0871872	-0.0871872	-0.0871872	-0.0871872	-0.0871872
CnMYB146	CHR00034034	0	0	0	0	0	0
CnMYB308	CHR00078504	-0.244342	0.209406	0.86451	-0.717698	-0.205612	0.093736
CnMYB269	CHR00000183	0.298707	0.288234	-0.373234	-0.202439	0.217524	-0.228791
CnMYB16	CHR00001349	0	0	0	0	0	0
CnMYB17	CHR00001359	0	0	0	0	0	0
CnMYB18	CHR00001365	0.473034	-0.0946068	-0.0946068	-0.0946068	-0.0946068	-0.0946068
CnMYB223	CHR00001721	0.146844	-0.720061	-0.158704	0.310926	-0.545294	0.96629
CnMYB235	CHR00001758	-1.21891	0.265518	1.20234	-1.70341	1.65403	-0.199569
CnMYB82	CHR00001990	-0.0441328	0.220664	-0.0441328	-0.0441328	-0.0441328	-0.0441328
CnMYB83	CHR00001992	-0.100037	-0.100037	0.500185	-0.100037	-0.100037	-0.100037
CnMYB54	CHR00003101	0.0647017	0.0253664	0.0229817	0.0443612	-0.0979608	-0.0594501
CnMYB166	CHR00004122	0	0	0	0	0	0
CnMYB299	CHR00004725	0.0774826	-0.395753	0.465506	0.156152	-0.2222	-0.0811872
CnMYB92	CHR00004810	-0.257121	-0.251218	-0.120283	-0.355159	-0.460399	1.44418
CnMYB91	CHR00005161	-0.0573082	0.042783	0.70565	-0.61195	0.395562	-0.474737
CnMYB188	CHR00005600	-0.0565331	1.13641	-0.292942	-0.201053	-0.292942	-0.292942
CnMYB22	CHR00005913	1.74282	2.15285	-2.06723	-2.40046	2.15273	-1.58071
CnMYB43	CHR00006301	0.271247	-0.0542495	-0.0542495	-0.0542495	-0.0542495	-0.0542495
CnMYB81	CHR00006942	0.239175	-0.234072	1.16926	-1.59069	0.694429	-0.278107
CnMYB105	CHR00007969	-0.369696	0.29501	0.0066023	-0.223652	0.464991	-0.173255
CnMYB9	CHR00008056	-0.10752	-0.675784	0.0084183	0.27005	-0.445518	0.950355
CnMYB25	CHR00008195	-0.0362815	-0.515011	0.633168	0.540715	0.101538	-0.724129
CnMYB172	CHR00008333	-0.486183	1.23996	-0.778387	0.0850389	1.48516	-1.54559
CnMYB106	CHR00008635	-1.56946	-1.67537	0.372767	-2.22688	3.56343	1.53552
CnMYB98	CHR00010318	0.200806	0.0784342	-0.0698101	-0.0698101	-0.0698101	-0.0698101
CnMYB99	CHR00010319	0	0	0	0	0	0
CnMYB97	CHR00010322	0	0	0	0	0	0
CnMYB199	CHR00010379	0.128043	1.0481	0.108996	-2.26406	0.811464	0.167461
CnMYB196	CHR00010466	0	0	0	0	0	0
CnMYB131	CHR00010701	0	0	0	0	0	0
CnMYB156	CHR00011867	0	0	0	0	0	0
CnMYB52	CHR00011971	-0.0125901	-0.0125901	-0.0125901	-0.0125901	-0.0125901	0.0629507
CnMYB154	CHR00012438	0	0	0	0	0	0
CnMYB169	CHR00014284	0.365614	-0.169362	0.134407	0.00806582	-0.169362	-0.169362
CnMYB114	CHR00014937	0	0	0	0	0	0
CnMYB297	CHR00015260	0	0	0	0	0	0
CnMYB301	CHR00015324	0	0	0	0	0	0
CnMYB323	CHR00015986	0	0	0	0	0	0
CnMYB295	CHR00016442	0	0	0	0	0	0
CnMYB127	CHR00016897	-0.761648	1.23312	0.578381	-0.487053	2.41133	-2.97413
CnMYB65	CHR00017567	0	0	0	0	0	0
CnMYB187	CHR00017984	0.037174	0.334441	0.587504	-1.39469	0.704751	-0.269176
CnMYB36	CHR00018125	0	0	0	0	0	0
CnMYB37	CHR00018127	-0.445987	1.95536	-0.520405	-0.406253	-0.0607971	-0.521917
CnMYB35	CHR00018134	-0.0598411	0.299205	-0.0598411	-0.0598411	-0.0598411	-0.0598411
CnMYB71	CHR00018253	0.156981	-0.0313961	-0.0313961	-0.0313961	-0.0313961	-0.0313961
CnMYB70	CHR00018256	-0.169258	-0.37128	-0.130719	-0.37128	-0.229058	1.2716
CnMYB126	CHR00019351	-1.35768	1.3416	0.503166	-2.42865	-0.147875	2.08944
CnMYB94	CHR00019755	0.40503	-0.228058	0.238832	-0.444755	0.163415	-0.134464
CnMYB109	CHR00019934	0.425326	0.508084	0.293507	-0.397672	-0.0803248	-0.748921
CnMYB255	CHR00020686	-0.519457	1.10057	0.063224	-0.519457	0.394581	-0.519457
CnMYB130	CHR00021525	0.45647	0.130598	-0.146767	-0.146767	-0.146767	-0.146767
CnMYB12	CHR00021787	0	0	0	0	0	0
CnMYB14	CHR00021790	0.62621	-0.125242	-0.125242	-0.125242	-0.125242	-0.125242
CnMYB202	CHR00022387	-0.38656	1.36851	-0.38656	-0.38656	0.177727	-0.38656
CnMYB302	CHR00022752	0	0	0	0	0	0
CnMYB303	CHR00022758	0	0	0	0	0	0
CnMYB125	CHR00023333	0.541974	-0.159645	0.0504054	-0.0115779	-0.138183	-0.282972
CnMYB209	CHR00024295	0.228036	-0.0456073	-0.0456073	-0.0456073	-0.0456073	-0.0456073
CnMYB185	CHR00024444	0	0	0	0	0	0
CnMYB129	CHR00024479	0	0	0	0	0	0
CnMYB59	CHR00025364	0.134666	-0.0626255	-0.0626255	0.0140553	0.039155	-0.0626255
CnMYB30	CHR00025667	0.572476	0.247893	-0.249202	-0.0727621	-0.249202	-0.249202
CnMYB266	CHR00027225	0.472795	-0.400407	0.751701	-0.277594	-0.187862	-0.358634
CnMYB220	CHR00027541	0	0	0	0	0	0
CnMYB1	CHR00029045	0	0	0	0	0	0
CnMYB205	CHR00032603	0.174338	-0.242596	-0.0413269	0.010325	-0.0539491	0.153209
CnMYB245	CHR00032616	-1.95928	1.63257	0.220901	-2.20029	0.322655	1.98345
CnMYB85	CHR00032824	0.235872	0.212958	0.473359	-0.777178	0.245736	-0.390746
CnMYB176	CHR00033668	0.248521	0.0935149	-0.138236	-0.138236	0.0376835	-0.103248
CnMYB293	CHR00034605	-0.510919	0.589824	-1.00379	-0.144831	-0.394098	1.46381
CnMYB175	CHR00034768	-0.409128	2.04564	-0.409128	-0.409128	-0.409128	-0.409128
CnMYB194	CHR00035711	-0.0250528	0.125264	-0.0250528	-0.0250528	-0.0250528	-0.0250528
CnMYB230	CHR00035914	-0.547902	-0.416571	-0.69625	-0.69625	1.07103	1.28594
CnMYB157	CHR00036854	-0.26358	1.31883	0.710847	-0.637395	-0.0485138	-1.08019
CnMYB158	CHR00036855	0.00813086	0.825599	0.925214	-0.787848	-0.356036	-0.61506
CnMYB288	CHR00037475	0.0198163	0.888441	1.25666	-1.4529	1.13216	-1.84417
CnMYB191	CHR00038181	-0.0190658	-0.0190658	0.0953292	-0.0190658	-0.0190658	-0.0190658
CnMYB182	CHR00038507	0	0	0	0	0	0
CnMYB236	CHR00038873	0.251493	-0.150435	0.351597	0.214032	-0.0200645	-0.646623
CnMYB78	CHR00039490	0.0304439	0.186035	0.176909	-0.148666	-0.151706	-0.0930152
CnMYB225	CHR00042303	0.687723	1.65149	-0.953523	-1.78722	0.660873	-0.259338
CnMYB246	CHR00042344	0.216761	-0.0433523	-0.0433523	-0.0433523	-0.0433523	-0.0433523
CnMYB273	CHR00042388	-0.213114	0.35943	-0.391379	-0.577194	0.499075	0.323183
CnMYB144	CHR00043606	0.305252	-0.293823	-0.156406	-0.0180842	-0.235975	0.399037
CnMYB200	CHR00044081	-0.0641285	0.00794712	0.128133	-0.0641285	-0.0641285	0.0563057
CnMYB141	CHR00044387	-0.0085532	0.042766	-0.0085532	-0.0085532	-0.0085532	-0.0085532
CnMYB57	CHR00045816	0.294356	-0.568439	0.333913	-0.240494	-0.183172	0.363836
CnMYB8	CHR00045858	-1.72492	-1.62166	0.737825	-0.933172	1.31415	2.22778
CnMYB286	CHR00046101	0.0836493	0.142737	0.360164	-0.0642266	-0.261162	-0.261162
CnMYB232	CHR00046130	0	0	0	0	0	0
CnMYB238	CHR00046965	0	0	0	0	0	0
CnMYB195	CHR00047304	0	0	0	0	0	0
CnMYB319	CHR00047689	0.181235	-0.298907	0.50232	-0.388866	0.313987	-0.309769
CnMYB278	CHR00052083	-0.434479	1.94604	-0.434479	-0.434479	-0.20813	-0.434479
CnMYB72	CHR00052720	-0.027727	0.138635	-0.027727	-0.027727	-0.027727	-0.027727
CnMYB86	CHR00053308	-0.0132887	0.0664437	-0.0132887	-0.0132887	-0.0132887	-0.0132887
CnMYB252	CHR00053724	0.943379	1.58164	-1.39572	-1.54477	1.63869	-1.22322
CnMYB285	CHR00054023	0	0	0	0	0	0
CnMYB189	CHR00054303	0.0212741	0.317507	-0.241499	-0.0682606	0.212479	-0.241499
CnMYB289	CHR00054913	0.96763	0.356489	-0.518758	-0.518758	0.232153	-0.518758
CnMYB61	CHR00055250	0.632893	-0.233695	0.26817	-0.43398	-0.283986	0.0505976
CnMYB168	CHR00056482	0	0	0	0	0	0
CnMYB294	CHR00056575	0	0	0	0	0	0
CnMYB113	CHR00057020	0	0	0	0	0	0
CnMYB227	CHR00057460	-0.0852408	0.426204	-0.0852408	-0.0852408	-0.0852408	-0.0852408
CnMYB291	CHR00058381	0	0	0	0	0	0
CnMYB79	CHR00059151	0	0	0	0	0	0
CnMYB80	CHR00059157	-0.113796	0.568979	-0.113796	-0.113796	-0.113796	-0.113796
CnMYB103	CHR00060109	-0.0839098	0.162641	-0.0839098	-0.0839098	-0.0505425	0.139631
CnMYB263	CHR00061181	-0.640527	0.219355	0.762812	-0.83012	0.346731	0.14175
CnMYB149	CHR00062904	1.20458	-0.328445	-0.80816	-1.69763	1.03703	0.592629
CnMYB203	CHR00062964	-0.752983	2.02926	-0.752983	-0.752983	0.982675	-0.752983
CnMYB204	CHR00062967	0.489711	0.582815	-0.313966	-0.313966	-0.130628	-0.313966
CnMYB216	CHR00063115	0.0598333	0.102658	0.250663	-0.405443	0.355878	-0.363589
CnMYB24	CHR00063143	-0.0404092	0.202046	-0.0404092	-0.0404092	-0.0404092	-0.0404092
CnMYB186	CHR00063416	1.07133	-0.289117	-0.58821	-0.857637	-0.857637	1.52127
CnMYB264	CHR00063589	0.317235	-0.0930487	-0.0930487	0.05496	-0.0930487	-0.0930487
CnMYB215	CHR00063812	0	0	0	0	0	0
CnMYB281	CHR00064715	-0.183035	0.803902	-0.183035	-0.0717609	-0.183035	-0.183035
CnMYB211	CHR00065067	-0.364579	-1.23852	0.250478	-0.02053	1.18092	0.19223
CnMYB234	CHR00066230	-0.163698	0.664683	-0.163698	-0.163698	-0.163698	-0.00989137
CnMYB67	CHR00067133	-0.312096	0.936518	0.184082	-0.380746	-0.0470112	-0.380746
CnMYB306	CHR00068559	-0.586896	1.47154	-0.203302	-0.378449	0.21013	-0.513019
CnMYB305	CHR00068560	-0.348833	1.40969	-0.434466	-0.433039	0.273932	-0.46728
CnMYB219	CHR00069761	0.774347	-0.0292304	-1.36298	0.110268	0.948749	-0.44115
CnMYB147	CHR00070001	0.0965713	-0.205682	0.299924	-0.205682	-0.0368784	0.0517473
CnMYB249	CHR00070270	-0.0235686	0.117843	-0.0235686	-0.0235686	-0.0235686	-0.0235686
CnMYB250	CHR00070274	0	0	0	0	0	0
CnMYB257	CHR00070371	0.264564	0.0790828	-0.451317	-0.0859324	0.728219	-0.534617
CnMYB179	CHR00070550	0	0	0	0	0	0
CnMYB206	CHR00070852	-0.107585	-0.107585	0.41215	-0.107585	0.0181914	-0.107585
CnMYB133	CHR00071829	1.16275	1.57461	-1.89021	-1.92534	1.02456	0.053626
CnMYB142	CHR00071948	-0.438118	-0.147513	-0.624777	-0.218203	0.404153	1.02446
CnMYB3	CHR00072519	0.086615	-0.017323	-0.017323	-0.017323	-0.017323	-0.017323
CnMYB2	CHR00072520	0	0	0	0	0	0
CnMYB29	CHR00072895	-0.058737	-0.058737	-0.058737	-0.058737	-0.058737	0.293685
CnMYB316	CHR00073055	0.527711	-0.105542	-0.105542	-0.105542	-0.105542	-0.105542
CnMYB11	CHR00073625	0.650497	-0.320361	-0.580463	-1.32992	1.01897	0.561274
CnMYB33	CHR00074354	0.0472743	-0.0540477	-0.0540477	0.168916	-0.0540477	-0.0540477
CnMYB233	CHR00074848	-1.0288	-0.230985	1.43887	-0.218797	1.03853	-0.998818
CnMYB261	CHR00075339	-0.0969772	0.484886	-0.0969772	-0.0969772	-0.0969772	-0.0969772
CnMYB256	CHR00075751	-0.392414	-0.0297333	0.103925	0.682433	0.303222	-0.667433
CnMYB148	CHR00076011	0	0	0	0	0	0
CnMYB21	CHR00076401	-1.63615	-1.36111	-0.401224	-2.87102	3.65921	2.61028
CnMYB174	CHR00077014	0	0	0	0	0	0
CnMYB312	CHR00077164	0	0	0	0	0	0
CnMYB317	CHR00077348	-0.742956	0.21827	0.0789132	-0.37909	0.104682	0.720181
CnMYB279	CHR00077410	-0.519704	2.43958	-0.519704	-0.519704	-0.360765	-0.519704
CnMYB93	CHR00078224	-0.305786	1.21305	-0.305786	-0.305786	0.0100944	-0.305786
CnMYB304	CHR00078484	-0.820224	-0.688893	-0.968571	-0.968571	1.69042	1.75584
CnMYB309	CHR00078553	-0.133097	-0.225571	0.285563	0.251486	0.154428	-0.332809
CnMYB197	CHR00078740	0	0	0	0	0	0
CnMYB134	CHR00079706	0	0	0	0	0	0
CnMYB258	CHR00080365	-0.143246	0.405444	0.364869	0.0109152	-0.318991	-0.318991
CnMYB265	CHR00081456	0.209778	-0.393076	0.526152	-0.089128	0.788915	-1.04264
CnMYB313	CHR00081516	0	0	0	0	0	0
CnMYB241	CHR00083459	0.317061	0.290242	0.659482	-0.420784	0.218841	-1.06484
CnMYB104	CHR00084210	0.0123708	0.345253	-0.0945367	0.0248965	0.0465079	-0.334492
CnMYB267	CHR00084612	0	0	0	0	0	0
CnMYB280	CHR00085294	-0.693787	1.41018	-1.74506	-0.496745	-0.647354	2.17276
CnMYB119	CHR00085333	-1.7046	0.325323	-0.907036	-0.918942	1.53233	1.67292
CnMYB178	CHR00086463	0.240026	-0.423699	0.374789	-0.283637	-0.0255384	0.118059
CnMYB165	CHR00086693	-0.0231831	-0.0231831	-0.0231831	0.115916	-0.0231831	-0.0231831
CnMYB118	CHR00086726	-0.377865	1.70724	-0.377865	-0.377865	-0.306341	-0.267304
CnMYB117	CHR00086735	-0.0205832	-0.0205832	-0.0205832	0.102916	-0.0205832	-0.0205832
CnMYB123	CHR00087125	-0.673173	1.17281	0.431688	-0.791076	0.206572	-0.346819
CnMYB213	CHR00087144	-0.0465433	-0.0465433	-0.0465433	0.232716	-0.0465433	-0.0465433
CnMYB110	CHR00087297	-0.3176	0.71685	-0.3176	-0.3176	0.553551	-0.3176
CnMYB201	CHR00087607	0.0116053	-0.0255725	0.086674	-0.0348448	0.0643586	-0.102221
CnMYB290	CHR00087889	-0.735954	1.47765	-0.632869	-0.735954	0.918936	-0.291804
CnMYB262	CHR00087993	-0.130704	0.653518	-0.130704	-0.130704	-0.130704	-0.130704
CnMYB132	CHR00088256	-0.452409	0.192893	-0.718955	-1.95604	0.864431	2.07008
CnMYB229	CHR00088693	-0.386281	0.753822	0.234561	-0.670308	0.738514	-0.670308
CnMYB251	CHR00089537	-0.119645	2.23648	-0.204151	-1.6743	0.573121	-0.811504
CnMYB268	CHR00090313	-0.898566	0.630697	-0.266983	-0.898566	-0.322049	1.75547
CnMYB164	CHR00091088	0	0	0	0	0	0
CnMYB56	CHR00091564	-0.0266795	0.133398	-0.0266795	-0.0266795	-0.0266795	-0.0266795
CnMYB121	CHR00093098	0	0	0	0	0	0
CnMYB69	CHR00064347	0.0395085	0.706182	0.467863	-0.40113	-0.310294	-0.502129
CnMYB151	CHR00027712	0.188253	-0.128609	0.293408	0.0349839	-0.365245	-0.0227907
CnMYB41	CHR00005963	0.349835	-0.406548	-0.409979	0.513704	1.78877	-1.83578
CnMYB320	CHR00014011	0.000269353	0.309759	-0.0392128	-0.162543	0.0542698	-0.162543
CnMYB50	CHR00041195	0	0	0	0	0	0
CnMYB7	CHR00023794	0.15558	0.541835	0.453001	-0.915383	0.185004	-0.420039
CnMYB243	CHR00085317	-0.0403439	-0.256941	0.733467	-0.59322	0.0215164	0.135521
CnMYB46	CHR00015350	0.137739	-0.261613	0.27926	0.293449	0.0475534	-0.496388
CnMYB248	CHR00090124	0.318933	0.151045	0.426976	-0.38451	-0.13826	-0.374184

## Sheet:  Table S8
Table S8 List of main motif numbers in 51 stress-resistant candidate genes' promoters.
	Motifs name
Gene name	ABRE	TGACG-motif	CGTCA-motif	ABRE4	MYC	LTR	ARE	MBSⅠ	MYB	P-box	W-box	TGA-element	TC-rich repeats	SARE	TCA-element	MBS	TATC-box	GARE-motif	GC-motif	AuxRE	AuxRR-core
CnMYB106	4	2	2	2	2
CnMYB109	3	4	4		3	1	4	1	4
CnMYB11	3	1	1	1	6		1		5	1	2
CnMYB127	1	1	1	1	1	1			4
CnMYB135	2	3	3		2	1	3				1	2	1	1	1
CnMYB137	3				2		3	1	1		2				1	1
CnMYB149	1			1	5		1		5	1	2						1
CnMYB152	2	9	9		4	2	1		2	1	1				1	1	2
CnMYB157	1	2	2			2	2		3		3
CnMYB158	1	2	2			2	2		4		3	1
CnMYB172	3			3	5	1	3		4
CnMYB175	5	3	3		6				4			1
CnMYB180	2	1		2	2		4		2		1		1		1			1
CnMYB183	1				5	1	3	1	6						1
CnMYB186	1	1	1		4	1	3		6	1	1				1	1	1		1
CnMYB187	2	3	3	1	2		1		3			1					1
CnMYB198	2			1	2		2		3						1			1
CnMYB199		1	1		1		2		1			1	1
CnMYB21		1	1		6	1	2		3		2
CnMYB218	4	1	1		4		1		6	1			1		1	1
CnMYB219	2	2	2	2	4		4			1		1	1		1
CnMYB220					3		3		2							1
CnMYB226		1	1		1		4		5	1		1					1
CnMYB229	1	2	2		4	2	1		7		2					1
CnMYB278	2				2			1	1				2		2
CnMYB279	1				2	1	2		3						1		1
CnMYB288	4	2	2	2	4		4		3				1
CnMYB39	3	1	1	1	1		1				2		1
CnMYB47	1	4	4		3		1				3	2			2
CnMYB55	2						2		2	1	3
CnMYB71	2	2	2		4		2		2	2	2		1		2
CnMYB74	3	2	2	2	4		5	1	6		1						1	2
CnMYB76	1				6	1	3		5		2				1
CnMYB77	1			1	3	1	1		6		1		1			1
CnMYB8	1				1		2		1
CnMYB9	1	3	3	1	2		2					1	1							1
CnMYB93	4	2	2		6		1		5			1				1
CnMYB111	3				5		2		1	1					2						2
CnMYB125	1	1	1		5	3	1		6	1	2	1	1		2	1		1
CnMYB133	1	1	1		2		2		1	1							1	1
CnMYB147	1				1		2		4	1	1				2
CnMYB225	1	2	2		2		2		1	2					2			1
CnMYB238	5	1	1		4		2		3		1					2
CnMYB282	5				4				1			1	1				1				1
CnMYB292	1				2		1		3	1	1					2
CnMYB43	1	2	2				2		5						1	1		2
CnMYB63	1				1		3		4		1				3
CnMYB70	3	2	2		4		2		1	1	1	2			2
CnMYB161		2	2		2	1	2		2		1	1				1
CnMYB274					2	1	3		3		1									1
CnMYB275					2	1	2		3											1

## Sheet: Table S9
Table S9 List of the primers used for qRT-PCR and MSP alaysis in this study.
Primer	Gene	Sequence	Tm (℃)
Primers for qRT-PCR
CnMYB9-F：	CnMYB9	CGACGAGTTTATGAGTGTGATGC	60
CnMYB9-R：		TACTAATCCCAATCCTCTTCACCA	60
CnMYB11-F:	CnMYB11	GTCATGGTAGCTCAAAAGGGTGT	60
CnMYB11-R:		AGATAGGGCATCACAAAGGGCT	60
CnMYB55-F:	CnMYB55	CCTCATCAACTTACGACATTTCAAC	60
CnMYB55-R:		CATCATCCCATAATCCGTCTTCA	60
CnMYB71-F:	CnMYB71	TTACATCACAAGCATCCGAAGACT	60
CnMYB71-R:		TGGATGATGAATCTAATGGTGTCG	60
CnMYB74-F:	CnMYB74	CTTCAAGTAACTCCGTTGTTCAGAT	60
CnMYB74-R:		TGTGGTGTTGATTCCATTCCG	60
CnMYB76-F：	CnMYB76	TCCCTGTAAATACTGATTCTAACGG	60
CnMYB76-R：		CGGTAGTGTTAGTACTCCCTTGTTG	60
CnMYB109 -F:	CnMYB109	CCTTTTTTCACATCTATGGCACA	60
CnMYB109 -R:		GCAAGGTGGTGATTGTGAAGTT	60
CnMYB127-F:	CnMYB127	GGAACACACACATCAGAAGAAAGC	60
CnMYB127-R:		TTATGTCTGGTGGTGGTGAGGT	60
CnMYB137-F:	CnMYB137	ACCCACTGTCTCTCCGCTACC	60
CnMYB137-R:		ACTGCCCATTTTTCATCATCC	60
CnMYB149-F:	CnMYB149	CGGATGTTTCGCAATCAGTTTC	60
CnMYB149-R:		AGGTAACTGAGAGGAGGCATTTG	60
CnMYB157-F:	CnMYB157	GTCACCTTTGGGTCATTCGG	60
CnMYB157-R:		CATCCTCTCTGTCCGATTGCTT	60
CnMYB158-F:	CnMYB158	GCCGAAGATGCTATTTTAGTGGA	60
CnMYB158-R:		TTAAGTGATTTGCCCAGCGTG	60
CnMYB172-F:	CnMYB172	CGTTCCTTGATGATAGTTTTTGGTC	60
CnMYB172-R:		ATTGGAGACGCGGTATTTGG	60
CnMYB186-F:	CnMYB186	TTCATTTGATAACGGATGCTGG	60
CnMYB186-R:		GCCATCTTTCAAGGAAGGTCA	60
CnMYB199-F:	CnMYB199	ACAATCGGTTTCACCTGATACAAG	60
CnMYB199-R:		ATCTTCTTGTTCTTGAGCAGTAGCA	60
CnMYB219-F:	CnMYB219	CGTTTGTGCCGTTTAGTAATGAG	60
CnMYB219-R:		TACACATTCCGTTACCACCACC	60
CnMYB226-F:	CnMYB226	GCAAGCAGTTTCAGAAGCAATCA	60
CnMYB226-R:		GAAGAAATCCCCACGCCAAG	60
CnActin-F:	KF305683	AGCTTGCATATGTTGCTCTTGA	60
CnActin-R:		TTACCGTAAAGGTCCTTCCTGA	60
Primers for MSP
CnMYB9-MSPMF:	CnMYB9	TTTACGTGTTTCGTTTCGTC	60
CnMYB9-MSPMR:		TCGCTACAACTATCACCGTC	60
CnMYB9-MSPUF:		GTGTTTATGTGTTTTGTTTTGTT	58
CnMYB9-MSPUR:		TCACTACAACTATCACCATCAAC	58
CnMYB152-MSPF:	CnMYB152	GTTAGTGATTTTAGCGCGC	58
CnMYB152-MSPF:		AAAAACGACAAAATCAACGA	60
CnMYB152-MSPUF:		GATGTTAGTGATTTTAGTGTGT	58
CnMYB152-MSPUR:		CCAAAAAACAACAAAATCAACAA	60
CnMYB219-MSPF:	CnMYB219	ATCGGTGGTTAATGATTTTTC	58
CnMYB219-MSPF:		CTCCGCCGATACTTATCTTA	58
CnMYB219-MSPUF:		GTTATTGGTGGTTAATGATTTTTT	59
CnMYB219-MSPUR:		TCTCCACCAATACTTATCTTATC	60
